# Supplementary material for: Individual and community-level factors of treatment-seeking behaviour among caregivers with febrile children in Ethiopia: A multilevel analysis
Source: PLoS One. 2022 Mar 17;17(3):e0264707. doi: 10.1371/journal.pone.0264707 (PMC8929549; doi:10.1371/journal.pone.0264707)
Supplement: S1 Data — (XLS) [file pone.0264707.s003.xls]

## Sheet: Sheet1
v001	v005	v012	v013	v017	v024	v025	v106	v113	v115	v116	v119	v122	v130	v137	v151	v157	v158	v159	v190	v201	v409	v410	v411	v412a	v412c	v413	v414e	v414f	v414g	v414h	v414i	v414j	v414l	v414m	v414n	v414o	v414p	v414q	v414s	v414v	v415	v463a	v463b	v463c	v463j	v463k	v463l	v463x	v463z
2	461695	20	20-24	1237	somali	rural	primary	unprotected well	20	no facility/bush/field	no	no	muslin	2	male	not at all	not at all	not at all	poorest	2	yes	no	yes	no	no	no	no	no	no	no	no	no	no	no	no	no	no		no	no	no	no	no	no	no	no	no	no	yes, smokes nothing
2	461695	20	20-24	1237	somali	rural	primary	unprotected well	20	no facility/bush/field	no	no	muslin	2	male	not at all	not at all	not at all	poorest	2	yes	no	yes	no	no	no	no	no	no	no	no	no	no	no	no	no	no		no	no	no	no	no	no	no	no	no	no	yes, smokes nothing
3	2150055	30	30-34	1237	amhara	rural	no education	tube well or borehole	8	pit latrine without slab/open pit	no	no	orthodox	1	male	not at all	not at all	not at all	richer	2	yes	no	no	no	no	no	no	no	no	no	no	no	no	no	no	no	no		no	no	no	no	no	no	no	no	no	no	yes, smokes nothing
5	67744	35	35-39	1237	dire dawa	urban	no education	piped to neighbor	on premises	pit latrine with slab	yes	no	muslin	1	male	not at all	not at all	at least once a week	richest	6	yes	no	no	no	no	no	yes	yes	no	no	no	no	no	no	no	no	no		no	no	no	no	no	no	no	no	no	no	yes, smokes nothing
6	166429	19	15-19	1237	benishangul	rural	primary	river/dam/lake/ponds/stream/canal/irrigation channel	30	pit latrine without slab/open pit	no	no	muslin	2	male	not at all	not at all	not at all	poorest	2	no	no	no	no	no	no	no	no	no	no	no	no	no	no	no	no	no		no	no	no	no	no	no	no	no	no	no	yes, smokes nothing
7	415601	21	20-24	1237	somali	rural	no education	river/dam/lake/ponds/stream/canal/irrigation channel	60	no facility/bush/field	no	no	muslin	2	female	not at all	at least once a week	not at all	poorest	2	yes	no	yes	no	no	no	no	no	no	no	no	no	no	no	no	no	no		no	no	no	no	no	no	no	no	no	no	yes, smokes nothing
7	415601	25	25-29	1237	somali	rural	no education	river/dam/lake/ponds/stream/canal/irrigation channel	360	no facility/bush/field	no	no	muslin	3	female	not at all	not at all	not at all	poorest	6	no	no	no	no	no	no	no	no	no	no	no	no	no	no	no	no	no		no	no	yes	no	no	no	no	no	no	no	yes, smokes nothing
7	415601	39	35-39	1237	somali	rural	no education	river/dam/lake/ponds/stream/canal/irrigation channel	120	no facility/bush/field	no	no	muslin	1	male	not at all	not at all	not at all	poorest	8																						no	no	no	no	no	no	no	yes, smokes nothing
7	415601	25	25-29	1237	somali	rural	no education	river/dam/lake/ponds/stream/canal/irrigation channel	90	no facility/bush/field	no	no	muslin	3	male	not at all	less than once a week	less than once a week	poorest	4																					no	no	no	no	no	no	no	no	yes, smokes nothing
7	415601	28	25-29	1237	somali	rural	no education	river/dam/lake/ponds/stream/canal/irrigation channel	60	no facility/bush/field	no	no	muslin	2	female	not at all	less than once a week	less than once a week	poorest	4	no	no	no	no	no	no	no	no	no	no	no	no	no	no	no	no	no		no	no	no	no	no	no	no	no	no	no	yes, smokes nothing
7	415601	28	25-29	1237	somali	rural	no education	river/dam/lake/ponds/stream/canal/irrigation channel	60	no facility/bush/field	no	no	muslin	2	female	not at all	less than once a week	less than once a week	poorest	4	no	no	no	no	no	no	no	no	no	no	no	no	no	no	no	no	no		no	no	no	no	no	no	no	no	no	no	yes, smokes nothing
7	415601	28	25-29	1237	somali	rural	primary	river/dam/lake/ponds/stream/canal/irrigation channel	30	no facility/bush/field	no	no	muslin	2	female	not at all	not at all	not at all	poorest	5	yes	no	yes	no	no	no	no	no	no	no	no	no	no	no	no	no	no		no	no	yes	no	no	no	no	no	no	no	yes, smokes nothing
7	415601	38	35-39	1237	somali	rural	no education	river/dam/lake/ponds/stream/canal/irrigation channel	120	no facility/bush/field	no	no	muslin	3	female	not at all	not at all	not at all	poorest	11	yes	no	no	no	no	no	no	no	no	no	no	no	no	no	no	no	no		no	no	no	no	no	no	no	no	no	no	yes, smokes nothing
7	415601	38	35-39	1237	somali	rural	no education	river/dam/lake/ponds/stream/canal/irrigation channel	120	no facility/bush/field	no	no	muslin	3	female	not at all	not at all	not at all	poorest	11	yes	no	no	no	no	no	no	no	no	no	no	no	no	no	no	no	no		no	no	no	no	no	no	no	no	no	no	yes, smokes nothing
8	263005	29	25-29	1237	somali	rural	no education	unprotected spring	180	no facility/bush/field	no	no	muslin	2	male	not at all	not at all	not at all	poorest	6																					no	no	no	no	no	no	no	no	yes, smokes nothing
8	263005	35	35-39	1237	somali	rural	no education	river/dam/lake/ponds/stream/canal/irrigation channel	145	no facility/bush/field	no	no	muslin	2	male	not at all	less than once a week	not at all	poorest	9	yes	yes	yes	no	no	no	yes	no	no	no	no	no	no	no	no	no	no		no	no	no	no	no	no	no	no	no	no	yes, smokes nothing
8	263005	28	25-29	1237	somali	rural	no education	tube well or borehole	don't know	other	no	no	muslin	3	male	not at all	not at all	not at all	poorest	5	yes	no	yes	no	no	no	yes	no	no	no	no	no	no	no	no	no	no		no	no	yes	no	no	no	no	no	no	no	yes, smokes nothing
8	263005	30	30-34	1237	somali	rural	no education	river/dam/lake/ponds/stream/canal/irrigation channel	60	no facility/bush/field	no	no	muslin	1	male	not at all	not at all	not at all	poorest	6	yes	no	no	no	no	yes	no	no	no	no	no	no	no	no	no	no	no		no	no	no	no	no	no	no	no	no	no	yes, smokes nothing
8	263005	35	35-39	1237	somali	rural	no education	unprotected well	120	no facility/bush/field	no	no	muslin	1	male	not at all	not at all	not at all	poorest	12	no	no	no	no	no	yes	yes	no	no	no	no	no	no	no	no	no	no		yes	no	no	no	no	no	no	no	no	no	yes, smokes nothing
9	273461	21	20-24	1237	somali	rural	no education	public tap/standpipe	90	no facility/bush/field	no	no	muslin	2	female	not at all	at least once a week	not at all	poorest	2	no	no	no	no	no	no	no	no	no	no	no	no	no	no	no	no	no		no	no	no	no	no	no	no	no	no	no	yes, smokes nothing
9	273461	21	20-24	1237	somali	rural	no education	public tap/standpipe	90	no facility/bush/field	no	no	muslin	2	female	not at all	at least once a week	not at all	poorest	2	no	no	no	no	no	no	no	no	no	no	no	no	no	no	no	no	no		no	no	no	no	no	no	no	no	no	no	yes, smokes nothing
10	2092998	31	30-34	1237	amhara	rural	no education	tube well or borehole	60	no facility/bush/field	no	no	muslin	1	male	not at all	not at all	not at all	poorer	5	no	no	no	no	no	no	yes	no	no	no	no	no	no	no	no	no	no		yes	no	no	no	no	no	no	no	no	no	yes, smokes nothing
11	462503	24	20-24	1237	addis adaba	urban	higher	piped to yard/plot	on premises	pit latrine with slab	yes	yes	protestant	1	male	less than once a week	not at all	less than once a week	richest	1	no	no	yes	no	no	no	no	no	no	no	no	no	no	no	no	no	no		yes	no	no	no	no	no	no	no	no	no	yes, smokes nothing
11	462503	32	30-34	1237	addis adaba	urban	primary	piped to yard/plot	on premises	pit latrine with slab	yes	no	protestant	1	male	not at all	at least once a week	at least once a week	richest	3																					no	no	no	no	no	no	no	no	yes, smokes nothing
12	2069881	21	20-24	1237	snnpr	rural	primary	protected spring	30	pit latrine without slab/open pit	no	no	protestant	2	male	not at all	not at all	not at all	middle	2	yes	no	no	no	no	no	yes	no	no	no	yes	no	no	no	no	no	no		no	no	no	no	no	no	no	no	no	no	yes, smokes nothing
12	2069881	43	40-44	1237	snnpr	rural	no education	protected spring	30	no facility/bush/field	no	no	protestant	2	male	not at all	not at all	not at all	richer	8	yes	no	no	no	no	yes	no	no	no	no	no	no	no	no	no	no	no		no	no	no	no	no	no	no	no	no	no	yes, smokes nothing
12	2069881	29	25-29	1237	snnpr	rural	no education	public tap/standpipe	120	pit latrine without slab/open pit	no	no	catholic	1	male	not at all	not at all	not at all	middle	5																						no	no	no	no	no	no	no	yes, smokes nothing
13	54345	25	25-29	1237	gambela	rural	primary	protected well	10	no facility/bush/field	no	no	protestant	2	female	not at all	not at all	not at all	poorer	4	yes	no	no	no	no	no	no	no	no	no	no	no	no	no	no	no	no		no	no	no	no	no	no	no	no	yes	no	no
14	1402739	25	25-29	1237	snnpr	urban	primary	piped to neighbor	on premises	pit latrine with slab	yes	no	muslin	1	male	at least once a week	at least once a week	not at all	richest	2	no	yes	yes	no	no	yes	yes	no	yes	no	no	no	yes	no	no	no	no		yes	no	yes	no	no	no	no	no	no	no	yes, smokes nothing
15	556598	38	35-39	1237	addis adaba	urban	secondary	piped to yard/plot	on premises	flush to septic tank	yes	yes	orthodox	1	male	less than once a week	at least once a week	at least once a week	richest	2																					no	no	no	no	no	no	no	no	yes, smokes nothing
15	556598	29	25-29	1237	addis adaba	urban	secondary	piped to yard/plot	on premises	pit latrine with slab	yes	no	orthodox	1	female	not at all	not at all	not at all	richest	1																					no	no	no	no	no	no	no	no	yes, smokes nothing
17	170374	30	30-34	1237	benishangul	urban	secondary	piped to yard/plot	on premises	pit latrine without slab/open pit	yes	no	orthodox	1	male	not at all	not at all	at least once a week	richest	2																					no	no	no	no	no	no	no	no	yes, smokes nothing
17	170374	30	30-34	1237	benishangul	urban	primary	piped to yard/plot	on premises	pit latrine without slab/open pit	yes	no	catholic	2	male	not at all	not at all	at least once a week	richest	5	no	no	no	no	no	no	no	no	no	no	no	no	no	no	no	no	no		no	no	no	no	no	no	no	no	no	no	yes, smokes nothing
19	418612	39	35-39	1237	addis adaba	urban	secondary	piped to yard/plot	on premises	pit latrine with slab	yes	no	orthodox	1	male	not at all	less than once a week	at least once a week	richest	2																					yes	no	no	no	no	no	no	no	yes, smokes nothing
20	1688765	30	30-34	1237	snnpr	rural	no education	public tap/standpipe	60	pit latrine without slab/open pit	no	no	protestant	1	male	not at all	not at all	not at all	richer	2	yes	yes	no	no	no	no	no	no	no	no	no	no	no	no	no	no	no		no	no	no	no	no	no	no	no	no	no	yes, smokes nothing
20	1688765	35	35-39	1237	snnpr	rural	no education	public tap/standpipe	180	pit latrine without slab/open pit	no	no	protestant	1	male	not at all	not at all	not at all	middle	5	no	no	no	no	no	no	no	no	no	no	no	no	no	no	no	no	no		no	no	no	no	no	no	no	no	no	no	yes, smokes nothing
20	1688765	25	25-29	1237	snnpr	rural	no education	public tap/standpipe	120	pit latrine without slab/open pit	no	no	protestant	1	male	not at all	not at all	at least once a week	poorer	3																					no	no	no	no	no	no	no	no	yes, smokes nothing
20	1688765	43	40-44	1237	snnpr	rural	no education	public tap/standpipe	120	pit latrine without slab/open pit	no	no	protestant	2	male	not at all	not at all	not at all	middle	9	yes	no	no	yes	no	no	yes	yes	no	no	yes	no	no	no	no	no	no		no	yes	no	no	no	no	no	no	no	no	yes, smokes nothing
20	1688765	30	30-34	1237	snnpr	rural	primary	public tap/standpipe	120	pit latrine without slab/open pit	no	no	protestant	1	male	not at all	not at all	not at all	richer	1	no	no	no	no	no	no	no	no	no	no	no	no	no	no	no	no	no		no	yes	no	no	no	no	no	no	no	no	yes, smokes nothing
20	1688765	33	30-34	1237	snnpr	rural	primary	public tap/standpipe	120	pit latrine without slab/open pit	no	no	protestant	1	female	not at all	not at all	not at all	poorer	3																					no	no	no	no	no	no	no	no	yes, smokes nothing
20	1688765	36	35-39	1237	snnpr	rural	no education	public tap/standpipe	120	pit latrine without slab/open pit	no	no	protestant	1	male	not at all	not at all	not at all	middle	5																					no	no	no	no	no	no	no	no	yes, smokes nothing
20	1688765	40	40-44	1237	snnpr	rural	no education	public tap/standpipe	90	pit latrine without slab/open pit	no	no	protestant	2	male	not at all	less than once a week	not at all	richest	8																					no	no	no	no	no	no	no	no	yes, smokes nothing
21	2004397	25	25-29	1237	oromia	rural	no education	protected well	15	pit latrine without slab/open pit	no	no	protestant	1	male	not at all	not at all	not at all	poorer	1	yes	no	no	no	no	no	no	no	no	no	no	no	no	no	no	no	no		no	no	no	no	no	no	no	no	no	no	yes, smokes nothing
21	2004397	36	35-39	1237	oromia	rural	no education	protected well	60	no facility/bush/field	no	no	protestant	1	male	not at all	not at all	less than once a week	richer	4	yes	no	no	no	no	yes	no	yes	no	no	no	no	no	no	no	no	yes		no	yes	no	no	no	no	no	no	no	no	yes, smokes nothing
21	2004397	38	35-39	1237	oromia	rural	no education	protected spring	60	pit latrine without slab/open pit	no	no	protestant	1	male	not at all	at least once a week	less than once a week	richest	9	yes	yes	no	no	no	yes	yes	yes	no	no	no	no	no	no	no	no	yes		no	no	no	no	no	no	no	no	no	no	yes, smokes nothing
21	2004397	45	45-49	1237	oromia	rural	no education	protected well	60	no facility/bush/field	no	no	protestant	1	female	not at all	not at all	not at all	poorest	10	yes	no	no	no	no	yes	no	yes	no	no	no	no	no	no	no	no	yes		no	yes	yes	no	no	no	no	no	no	no	yes, smokes nothing
21	2004397	30	30-34	1237	oromia	rural	primary	tube well or borehole	60	pit latrine without slab/open pit	no	no	other	1	male	not at all	at least once a week	not at all	richest	2																					no	no	no	no	no	no	no	no	yes, smokes nothing
22	340149	25	25-29	1237	somali	rural	no education	unprotected well	60	no facility/bush/field	no	no	muslin	2	male	not at all	not at all	not at all	poorest	5	yes	no	yes	no	no	yes	yes	no	no	no	no	no	no	no	no	no	no		yes	no	no	no	no	no	no	no	no	no	yes, smokes nothing
22	340149	25	25-29	1237	somali	rural	no education	unprotected well	120	no facility/bush/field	no	no	muslin	3	male	not at all	not at all	not at all	poorest	3	yes	no	no	no	no	no	yes	no	no	no	no	no	no	no	no	no	no		no	no	yes	no	no	no	no	no	no	no	yes, smokes nothing
22	340149	24	20-24	1237	somali	rural	no education	unprotected well	180	no facility/bush/field	no	no	muslin	3	male	not at all	not at all	not at all	poorest	3	no	no	yes	no	no	no	no	no	no	no	no	no	no	no	no	no	no		yes	no	yes	no	no	no	no	no	no	no	yes, smokes nothing
23	2354972	18	15-19	1237	oromia	rural	primary	unprotected spring	180	composting toilet	no	no	protestant	1	male	less than once a week	at least once a week	less than once a week	richest	1	yes	no	no	no	no	yes	no	yes	yes	no	no	no	no	no	no	no	yes		no	no	yes	no	no	no	no	no	no	no	yes, smokes nothing
23	2354972	28	25-29	1237	oromia	rural	no education	unprotected spring	60	pit latrine without slab/open pit	no	no	protestant	2	male	not at all	not at all	not at all	richest	4																					no	no	no	no	no	no	no	no	yes, smokes nothing
24	2209779	39	35-39	1237	amhara	rural	no education	not a dejure resident	not a dejure resident	not a dejure resident	not a dejure resident	not a dejure resident	orthodox	1	female	not at all	less than once a week	less than once a week	middle	12	yes	no	no	no	no	no	no	no	no	no	no	no	no	no	no	no	no		no	no	no	no	no	no	no	no	no	no	yes, smokes nothing
24	2209779	45	45-49	1237	amhara	rural	no education	tube well or borehole	30	pit latrine without slab/open pit	no	no	orthodox	1	male	not at all	at least once a week	less than once a week	richer	8	yes	no	no	no	no	no	yes	no	no	no	no	no	no	no	no	yes	no		no	no	no	no	no	no	no	no	no	no	yes, smokes nothing
24	2209779	34	30-34	1237	amhara	rural	no education	tube well or borehole	30	pit latrine without slab/open pit	no	no	orthodox	2	male	not at all	less than once a week	less than once a week	richest	7	no	no	no	no	no	no	no	no	no	no	no	no	no	no	no	no	no		no	no	no	no	no	no	no	no	no	no	yes, smokes nothing
24	2209779	34	30-34	1237	amhara	rural	no education	tube well or borehole	30	pit latrine without slab/open pit	no	no	orthodox	2	male	not at all	less than once a week	less than once a week	richest	7	no	no	no	no	no	no	no	no	no	no	no	no	no	no	no	no	no		no	no	no	no	no	no	no	no	no	no	yes, smokes nothing
26	2944390	22	20-24	1237	oromia	rural	primary	unprotected well	120	pit latrine without slab/open pit	no	no	muslin	1	male	not at all	not at all	not at all	richer	1	yes	no	no	no	no	no	no	no	no	no	no	no	no	no	no	no	no		no	yes	no	no	no	no	no	no	no	no	yes, smokes nothing
26	2944390	28	25-29	1237	oromia	rural	primary	unprotected well	60	pit latrine without slab/open pit	no	no	muslin	2	male	not at all	at least once a week	not at all	richer	5	yes	no	no	no	no	no	yes	yes	no	no	no	no	no	no	no	yes	no		yes	no	no	no	no	no	no	no	no	no	yes, smokes nothing
26	2944390	28	25-29	1237	oromia	rural	primary	unprotected well	60	pit latrine without slab/open pit	no	no	muslin	2	male	not at all	at least once a week	not at all	richer	5	yes	no	no	no	no	no	yes	yes	no	no	no	no	no	no	no	yes	no		yes	no	no	no	no	no	no	no	no	no	yes, smokes nothing
27	59856	26	25-29	1237	dire dawa	urban	primary	public tap/standpipe	20	no facility/bush/field	yes	no	muslin	1	female	not at all	not at all	not at all	richest	2	yes	no	yes	no	no	no	yes	no	no	no	no	no	no	no	no	yes	no		no	no	no	no	no	no	no	no	no	no	yes, smokes nothing
27	59856	25	25-29	1237	dire dawa	urban	primary	public tap/standpipe	30	pit latrine with slab	yes	no	orthodox	1	male	not at all	less than once a week	less than once a week	richest	1	yes	no	no	no	no	no	no	no	no	no	no	no	no	no	no	no	no		no	no	no	no	no	no	no	no	no	no	yes, smokes nothing
30	71959	29	25-29	1237	dire dawa	rural	no education	public tap/standpipe	30	no facility/bush/field	no	no	muslin	4	female	not at all	not at all	not at all	poorest	6	yes	no	no	no	no	no	no	no	no	no	no	no	no	no	no	yes	no		no	no	yes	no	no	no	no	no	no	no	yes, smokes nothing
30	71959	25	25-29	1237	dire dawa	rural	no education	tube well or borehole	90	no facility/bush/field	no	no	muslin	2	male	not at all	not at all	not at all	poorer	3																					no	no	no	no	no	no	no	no	yes, smokes nothing
31	560100	38	35-39	1237	addis adaba	urban	no education	piped to neighbor	on premises	pit latrine with slab	yes	no	muslin	1	female	not at all	at least once a week	not at all	richest	4																					no	no	no	no	no	no	no	no	yes, smokes nothing
31	560100	20	20-24	1237	addis adaba	urban	secondary	piped to yard/plot	on premises	pit latrine with slab	yes	yes	orthodox	2	male	less than once a week	less than once a week	at least once a week	richest	1	yes	yes	yes	no	no	no	yes	no	no	no	no	no	no	no	no	yes	no		no	no	no	no	no	no	no	no	no	no	yes, smokes nothing
35	140961	28	25-29	1237	benishangul	rural	no education	unprotected spring	30	pit latrine without slab/open pit	no	no	orthodox	2	male	not at all	not at all	not at all	poorer	4																					no	no	no	no	no	no	no	no	yes, smokes nothing
36	97632	29	25-29	1237	benishangul	rural	no education	tube well or borehole	5	no facility/bush/field	no	no	traditional	2	male	not at all	not at all	not at all	poorest	5	yes	no	no	no	no	no	yes	no	no	no	no	no	no	no	no	no	no		yes	no	no	no	no	no	no	no	no	no	yes, smokes nothing
36	97632	40	40-44	1237	benishangul	rural	no education	protected well	20	pit latrine without slab/open pit	no	no	orthodox	3	male	not at all	not at all	not at all	middle	9	yes	no	no	no	no	no	yes	no	no	yes	no	no	yes	yes	no	yes	no		no	no	no	no	no	no	no	no	no	no	yes, smokes nothing
36	97632	34	30-34	1237	benishangul	rural	no education	tube well or borehole	25	pit latrine without slab/open pit	no	no	orthodox	2	male	not at all	less than once a week	not at all	richer	7	yes	no	no	no	no	no	yes	yes	no	no	no	no	yes	no	no	yes	yes		no	no	no	no	no	no	no	no	no	no	yes, smokes nothing
37	70855	24	20-24	1237	afar	rural	no education	river/dam/lake/ponds/stream/canal/irrigation channel	120	no facility/bush/field	no	no	muslin	1	female	not at all	not at all	not at all	poorest	1																					yes	no	no	no	no	no	no	no	yes, smokes nothing
37	70855	31	30-34	1237	afar	rural	no education	river/dam/lake/ponds/stream/canal/irrigation channel	240	no facility/bush/field	no	no	muslin	1	male	not at all	not at all	not at all	poorest	4	yes	no	yes	no	no	no	yes	no	no	no	no	no	no	no	no	no	no		yes	no	yes	no	no	no	no	no	no	no	yes, smokes nothing
37	70855	47	45-49	1237	afar	rural	no education	river/dam/lake/ponds/stream/canal/irrigation channel	90	no facility/bush/field	no	no	muslin	2	male	not at all	not at all	not at all	poorest	13	yes	no	yes	no	no	no	yes	no	no	no	no	no	no	no	no	no	no		no	no	yes	no	no	no	no	no	no	no	yes, smokes nothing
38	1896780	20	20-24	1237	amhara	rural	primary	river/dam/lake/ponds/stream/canal/irrigation channel	40	no facility/bush/field	no	no	muslin	1	male	not at all	less than once a week	not at all	poorer	1	yes	no	no	no	no	yes	yes	no	yes	no	no	no	no	no	no	yes	no		yes	no	yes	no	no	no	no	no	no	no	yes, smokes nothing
38	1896780	45	45-49	1237	amhara	rural	no education	river/dam/lake/ponds/stream/canal/irrigation channel	20	no facility/bush/field	no	no	orthodox	3	male	not at all	not at all	not at all	poorest	11	yes	no	no	no	no	no	no	no	no	no	no	no	no	no	no	no	no		no	no	no	no	no	no	no	no	no	no	yes, smokes nothing
38	1896780	45	45-49	1237	amhara	rural	no education	river/dam/lake/ponds/stream/canal/irrigation channel	20	no facility/bush/field	no	no	orthodox	3	male	not at all	not at all	not at all	poorest	11	yes	no	no	no	no	no	no	no	no	no	no	no	no	no	no	no	no		no	no	no	no	no	no	no	no	no	no	yes, smokes nothing
38	1896780	39	35-39	1237	amhara	rural	no education	unprotected spring	20	no facility/bush/field	no	no	orthodox	3	male	not at all	not at all	not at all	poorest	10	no	no	no	no	no	no	no	no	no	no	no	no	no	no	no	no	no		no	no	no	no	no	no	no	no	no	no	yes, smokes nothing
38	1896780	33	30-34	1237	amhara	rural	no education	unprotected spring	30	no facility/bush/field	no	no	muslin	3	male	not at all	not at all	not at all	poorest	7	yes	no	no	no	no	no	no	no	no	no	no	no	no	no	no	no	no		no	no	no	no	no	no	no	no	no	no	yes, smokes nothing
41	1737402	38	35-39	1237	snnpr	rural	primary	public tap/standpipe	10	no facility/bush/field	no	no	protestant	1	female	not at all	not at all	not at all	poorest	1																					no	no	no	no	no	no	no	no	yes, smokes nothing
41	1737402	29	25-29	1237	snnpr	rural	primary	protected spring	30	pit latrine with slab	no	no	protestant	2	male	not at all	not at all	not at all	richest	7																					no	no	no	no	no	no	no	no	yes, smokes nothing
41	1737402	31	30-34	1237	snnpr	rural	no education	protected spring	30	pit latrine with slab	no	no	protestant	1	male	not at all	not at all	not at all	richer	3																					no	no	no	no	no	no	no	no	yes, smokes nothing
42	2885775	23	20-24	1237	oromia	rural	no education	unprotected spring	60	pit latrine without slab/open pit	no	no	muslin	1	male	not at all	not at all	not at all	middle	4																						yes	no	no	no	no	no	no	yes, smokes nothing
42	2885775	30	30-34	1237	oromia	rural	no education	unprotected spring	60	pit latrine without slab/open pit	no	no	protestant	1	male	not at all	not at all	not at all	middle	3	yes	no	no	no	no	no	yes	no	no	no	no	no	no	no	no	no	no		no	no	no	no	no	no	no	no	no	no	yes, smokes nothing
42	2885775	40	40-44	1237	oromia	rural	no education	unprotected spring	15	pit latrine without slab/open pit	no	no	orthodox	1	male	not at all	not at all	not at all	poorer	7																					no	no	no	no	no	no	no	no	yes, smokes nothing
42	2885775	25	25-29	1237	oromia	rural	primary	public tap/standpipe	20	pit latrine without slab/open pit	no	no	muslin	2	male	less than once a week	not at all	not at all	middle	3	yes	no	yes	yes	no	no	no	no	no	no	no	no	no	no	no	no	no		no	no	no	no	no	no	no	no	no	no	yes, smokes nothing
42	2885775	28	25-29	1237	oromia	rural	no education	unprotected spring	60	pit latrine without slab/open pit	no	no	muslin	1	male	not at all	not at all	not at all	poorer	5																					no	no	no	no	no	no	no	no	yes, smokes nothing
42	2885775	37	35-39	1237	oromia	rural	no education	protected spring	20	pit latrine without slab/open pit	no	no	protestant	1	male	not at all	not at all	not at all	richer	8	yes	no	yes	no	no	no	no	no	no	no	no	no	no	no	no	no	yes		yes	no	no	no	no	no	no	no	no	no	yes, smokes nothing
43	195201	26	25-29	1237	dire dawa	urban	no education	piped to neighbor	on premises	pit latrine with slab	yes	no	muslin	1	male	not at all	not at all	at least once a week	richest	3	yes	no	no	no	no	yes	yes	no	no	no	no	no	no	no	no	yes	no		yes	no	no	no	no	no	no	no	no	no	yes, smokes nothing
43	195201	46	45-49	1237	dire dawa	urban	higher	piped to yard/plot	on premises	pit latrine with slab	yes	yes	orthodox	1	male	not at all	not at all	at least once a week	richest	4																					no	no	no	no	no	no	no	no	yes, smokes nothing
43	195201	20	20-24	1237	dire dawa	urban	primary	piped to neighbor	on premises	pit latrine with slab	yes	no	orthodox	1	male	not at all	not at all	at least once a week	richest	1																					no	no	no	no	no	no	no	no	yes, smokes nothing
45	604337	36	35-39	1237	tigray	rural	no education	public tap/standpipe	30	no facility/bush/field	no	no	orthodox	1	male	not at all	not at all	not at all	poorest	5																					no	no	no	no	no	no	no	no	yes, smokes nothing
45	604337	19	15-19	1237	tigray	rural	secondary	tube well or borehole	30	no facility/bush/field	no	no	orthodox	4	male	not at all	not at all	not at all	middle	1	no	no	no	no	no	no	no	no	no	no	no	no	no	no	no	no	no		no	no	no	no	no	no	no	no	no	no	yes, smokes nothing
45	604337	32	30-34	1237	tigray	rural	primary	tube well or borehole	60	no facility/bush/field	no	no	orthodox	2	male	not at all	not at all	not at all	poorer	5	yes	no	no	no	no	no	yes	no	yes	no	no	yes	no	no	no	no	no		yes	no	no	no	no	no	no	no	no	no	yes, smokes nothing
45	604337	32	30-34	1237	tigray	rural	primary	tube well or borehole	60	no facility/bush/field	no	no	orthodox	2	male	not at all	not at all	not at all	poorer	5	yes	no	no	no	no	no	yes	no	yes	no	no	yes	no	no	no	no	no		yes	no	no	no	no	no	no	no	no	no	yes, smokes nothing
45	604337	41	40-44	1237	tigray	rural	no education	tube well or borehole	60	no facility/bush/field	no	no	orthodox	3	male	not at all	not at all	not at all	poorer	7																					no	no	no	no	no	no	no	no	yes, smokes nothing
46	37168	26	25-29	1237	gambela	rural	no education	protected spring	10	pit latrine without slab/open pit	no	no	protestant	1	male	not at all	not at all	not at all	middle	3																					no	no	no	no	no	no	no	no	yes, smokes nothing
46	37168	36	35-39	1237	gambela	rural	no education	protected spring	5	composting toilet	no	no	protestant	1	male	not at all	not at all	not at all	poorer	3	yes	no	no	no	no	no	no	no	no	no	no	no	no	no	no	yes	no		no	no	no	no	no	no	no	no	no	no	yes, smokes nothing
47	55984	24	20-24	1237	gambela	urban	higher	piped into dwelling	on premises	flush to piped sewer system	yes	yes	muslin	1	male	less than once a week	less than once a week	at least once a week	richest	1	yes	no	no	no	no	no	no	no	no	no	no	no	no	no	no	no	no		no	no	yes	no	no	no	no	no	no	no	yes, smokes nothing
48	117169	34	30-34	1237	somali	rural	no education	unprotected well	60	no facility/bush/field	no	no	muslin	3	male	not at all	not at all	not at all	poorest	11	yes	no	no	no	no	yes	yes	no	no	no	no	no	no	no	no	no	no		yes	no	yes	no	no	no	no	no	no	no	yes, smokes nothing
50	1438423	22	20-24	1237	snnpr	rural	no education	river/dam/lake/ponds/stream/canal/irrigation channel	90	no facility/bush/field	no	no	protestant	2	male	not at all	less than once a week	not at all	middle	3	yes	no	no	no	no	yes	yes	no	no	no	no	no	no	no	no	no	no		yes	no	yes	no	no	no	no	no	no	no	yes, smokes nothing
50	1438423	26	25-29	1237	snnpr	rural	primary	river/dam/lake/ponds/stream/canal/irrigation channel	240	pit latrine without slab/open pit	no	no	muslin	2	male	less than once a week	at least once a week	not at all	richer	2	yes	yes	no	yes	no	no	no	yes	yes	no	yes	no	no	no	no	no	no		yes	no	yes	no	no	no	no	no	no	no	yes, smokes nothing
50	1438423	27	25-29	1237	snnpr	rural	primary	river/dam/lake/ponds/stream/canal/irrigation channel	120	pit latrine without slab/open pit	no	no	orthodox	2	male	less than once a week	less than once a week	not at all	poorer	5	yes	no	yes	no	no	no	no	no	no	no	no	no	no	no	no	no	no		no	no	no	no	no	no	no	no	no	no	yes, smokes nothing
50	1438423	27	25-29	1237	snnpr	rural	primary	river/dam/lake/ponds/stream/canal/irrigation channel	120	pit latrine without slab/open pit	no	no	orthodox	2	male	less than once a week	less than once a week	not at all	poorer	5	yes	no	yes	no	no	no	no	no	no	no	no	no	no	no	no	no	no		no	no	no	no	no	no	no	no	no	no	yes, smokes nothing
50	1438423	41	40-44	1237	snnpr	rural	no education	river/dam/lake/ponds/stream/canal/irrigation channel	40	pit latrine without slab/open pit	no	no	orthodox	3	male	not at all	at least once a week	not at all	richest	12	yes	no	no	no	no	no	yes	no	no	no	no	yes	no	no	no	yes	no		yes	no	no	no	no	no	no	no	no	no	yes, smokes nothing
50	1438423	25	25-29	1237	snnpr	rural	no education	river/dam/lake/ponds/stream/canal/irrigation channel	180	pit latrine without slab/open pit	no	no	orthodox	2	male	not at all	at least once a week	not at all	poorer	3	yes	no	no	no	no	no	yes	no	no	no	no	yes	no	no	no	no	no		yes	no	no	no	no	no	no	no	no	no	yes, smokes nothing
50	1438423	25	25-29	1237	snnpr	rural	no education	river/dam/lake/ponds/stream/canal/irrigation channel	180	pit latrine without slab/open pit	no	no	orthodox	2	male	not at all	at least once a week	not at all	poorer	3	yes	no	no	no	no	no	yes	no	no	no	no	yes	no	no	no	no	no		yes	no	no	no	no	no	no	no	no	no	yes, smokes nothing
50	1438423	20	20-24	1237	snnpr	rural	primary	not a dejure resident	not a dejure resident	not a dejure resident	not a dejure resident	not a dejure resident	orthodox	0	male	less than once a week	less than once a week	less than once a week	richer	1	yes	no	no	no	no	yes	no	no	no	no	no	no	no	no	no	no	no		no	no	yes	no	no	no	no	no	no	no	yes, smokes nothing
51	190131	25	25-29	1237	afar	rural	no education	public tap/standpipe	10	pit latrine without slab/open pit	no	no	muslin	2	male	not at all	not at all	less than once a week	poorest	6	yes	no	yes	no	no	no	yes	no	no	no	no	no	no	no	no	no	yes		yes	no	no	no	no	no	no	no	no	no	yes, smokes nothing
51	190131	19	15-19	1237	afar	rural	no education	public tap/standpipe	40	pit latrine without slab/open pit	no	no	muslin	2	male	not at all	less than once a week	less than once a week	poorest	3																					no	no	no	no	no	no	no	no	yes, smokes nothing
51	190131	38	35-39	1237	afar	rural	no education	public tap/standpipe	0	no facility/bush/field	no	no	muslin	2	male	not at all	not at all	not at all	poorest	8	yes	no	yes	no	no	no	yes	no	no	no	no	no	no	no	no	no	yes		yes	no	no	no	no	no	no	no	no	no	yes, smokes nothing
51	190131	32	30-34	1237	afar	rural	no education	public tap/standpipe	10	no facility/bush/field	no	no	muslin	2	male	not at all	less than once a week	less than once a week	poorest	5																					no	no	no	no	no	no	no	no	yes, smokes nothing
51	190131	31	30-34	1237	afar	rural	primary	public tap/standpipe	60	no facility/bush/field	yes	no	protestant	1	male	not at all	not at all	at least once a week	middle	3	yes	no	no	no	no	no	no	no	no	no	no	no	no	no	no	no	no		no	no	no	no	no	no	no	no	no	no	yes, smokes nothing
52	3328477	20	20-24	1237	amhara	rural	primary	protected spring	90	pit latrine without slab/open pit	no	no	orthodox	1	male	not at all	not at all	not at all	poorer	1	no	no	no	no	no	no	no	no	no	no	no	no	no	no	no	yes	no		yes	no	no	no	no	no	no	no	no	no	yes, smokes nothing
54	1615517	24	20-24	1237	snnpr	rural	primary	protected well	40	no facility/bush/field	no	no	muslin	2	male	not at all	not at all	not at all	middle	5	yes	no	no	no	no	no	no	no	no	no	no	no	no	no	no	no	no		no	no	no	no	no	no	no	no	no	no	yes, smokes nothing
54	1615517	22	20-24	1237	snnpr	rural	primary	public tap/standpipe	1	pit latrine without slab/open pit	no	no	muslin	2	male	less than once a week	less than once a week	not at all	middle	3																					no	no	no	no	no	no	no	no	yes, smokes nothing
54	1615517	35	35-39	1237	snnpr	rural	no education	public tap/standpipe	30	pit latrine without slab/open pit	no	no	muslin	2	male	not at all	at least once a week	less than once a week	richest	9	no	no	no	no	no	no	no	no	no	no	no	no	no	no	no	no	no		no	no	no	no	no	no	no	no	no	no	yes, smokes nothing
54	1615517	35	35-39	1237	snnpr	rural	no education	public tap/standpipe	30	pit latrine without slab/open pit	no	no	muslin	2	male	not at all	at least once a week	less than once a week	richest	9	no	no	no	no	no	no	no	no	no	no	no	no	no	no	no	no	no		no	no	no	no	no	no	no	no	no	no	yes, smokes nothing
54	1615517	30	30-34	1237	snnpr	rural	no education	protected well	30	no facility/bush/field	no	no	muslin	2	male	not at all	not at all	not at all	poorest	6																					no	no	no	no	no	no	no	no	yes, smokes nothing
54	1615517	26	25-29	1237	snnpr	rural	primary	protected well	20	pit latrine without slab/open pit	no	no	orthodox	2	male	less than once a week	at least once a week	not at all	richer	5	yes	no	yes	no	no	yes	yes	no	yes	no	no	no	no	no	no	yes	no		yes	no	no	no	no	no	no	no	no	no	yes, smokes nothing
54	1615517	40	40-44	1237	snnpr	rural	no education	protected well	5	pit latrine without slab/open pit	no	no	muslin	1	female	not at all	not at all	not at all	poorest	7																					no	no	no	no	no	no	no	no	yes, smokes nothing
54	1615517	25	25-29	1237	snnpr	rural	primary	protected well	60	pit latrine without slab/open pit	no	no	muslin	1	male	not at all	not at all	not at all	middle	5	yes	no	no	no	no	no	no	no	no	no	no	no	no	no	no	no	no		yes	no	no	no	no	no	no	no	no	no	yes, smokes nothing
54	1615517	25	25-29	1237	snnpr	rural	primary	protected well	60	pit latrine without slab/open pit	no	no	muslin	1	male	not at all	not at all	not at all	middle	5	yes	no	no	no	no	no	no	no	no	no	no	no	no	no	no	no	no		yes	no	no	no	no	no	no	no	no	no	yes, smokes nothing
54	1615517	21	20-24	1237	snnpr	rural	primary	public tap/standpipe	5	no facility/bush/field	no	no	muslin	1	male	not at all	not at all	not at all	poorer	1	yes	no	no	no	no	yes	yes	no	yes	no	no	yes	yes	no	no	yes	yes		yes	no	no	no	no	no	no	no	no	no	yes, smokes nothing
55	14567	25	25-29	1237	afar	rural	primary	public tap/standpipe	30	pit latrine without slab/open pit	no	no	muslin	2	male	not at all	not at all	not at all	poorest	5																					no	no	no	no	no	no	no	no	yes, smokes nothing
55	14567	42	40-44	1237	afar	rural	no education	protected spring	60	pit latrine without slab/open pit	no	no	muslin	2	male	not at all	at least once a week	not at all	poorest	10																					no	no	no	no	no	no	no	no	yes, smokes nothing
59	349625	26	25-29	1237	addis adaba	urban	secondary	bottled water	on premises	flush to septic tank	yes	no	orthodox	1	male	less than once a week	less than once a week	less than once a week	richest	1	no	no	yes	yes	no	yes	yes	yes	no	yes	no	yes	yes	yes	no	yes	yes		yes	no	yes	no	no	no	no	no	no	no	yes, smokes nothing
59	349625	28	25-29	1237	addis adaba	urban	higher	bottled water	on premises	flush to septic tank	yes	yes	orthodox	1	male	at least once a week	at least once a week	at least once a week	richest	1	yes	yes	no	no	no	no	yes	yes	yes	yes	yes	yes	yes	yes	yes	yes	no		no	no	yes	no	no	no	no	no	no	no	yes, smokes nothing
59	349625	24	20-24	1237	addis adaba	urban	primary	piped into dwelling	on premises	flush to septic tank	yes	yes	orthodox	1	male	less than once a week	not at all	at least once a week	richest	2																					no	no	no	no	no	no	no	no	yes, smokes nothing
62	2805615	26	25-29	1237	oromia	rural	no education	unprotected spring	120	pit latrine without slab/open pit	yes	no	muslin	2	male	not at all	not at all	not at all	poorer	3	yes	no	no	no	no	no	yes	no	no	no	no	no	no	no	no	yes	no		yes	no	no	no	no	no	no	no	no	no	yes, smokes nothing
62	2805615	33	30-34	1237	oromia	rural	no education	river/dam/lake/ponds/stream/canal/irrigation channel	20	pit latrine without slab/open pit	no	no	muslin	1	male	not at all	not at all	not at all	richer	5																					no	no	no	no	no	no	no	no	yes, smokes nothing
62	2805615	30	30-34	1237	oromia	rural	no education	unprotected spring	60	pit latrine without slab/open pit	no	no	muslin	2	male	not at all	not at all	not at all	poorer	4	yes	no	no	no	no	no	yes	yes	no	no	no	yes	no	no	no	no	no		yes	no	no	no	no	no	no	no	no	no	yes, smokes nothing
63	40995	21	20-24	1237	gambela	urban	higher	public tap/standpipe	16	pit latrine without slab/open pit	yes	no	protestant	2	female	not at all	less than once a week	at least once a week	richest	1	yes	no	no	yes	no	no	yes	yes	no	no	no	no	yes	no	no	yes	no		yes	no	yes	no	no	no	no	no	no	no	yes, smokes nothing
64	171758	25	25-29	1237	somali	urban	no education	public tap/standpipe	don't know	pit latrine with slab	yes	no	muslin	1	male	not at all	not at all	not at all	richest	2	yes	no	yes	no	no	no	no	no	no	no	no	no	no	no	no	no	no		no	no	yes	no	no	no	no	no	no	no	yes, smokes nothing
65	145815	25	25-29	1237	benishangul	rural	secondary	protected spring	20	pit latrine without slab/open pit	yes	no	protestant	1	male	not at all	not at all	not at all	richer	2	yes	no	no	no	no	yes	yes	no	yes	no	yes	yes	yes	no	no	yes	no		yes	no	no	no	no	no	no	no	no	no	yes, smokes nothing
66	2629856	22	20-24	1237	amhara	rural	no education	unprotected spring	60	no facility/bush/field	no	no	orthodox	1	female	not at all	not at all	not at all	poorest	1																					no	no	no	no	no	no	no	no	yes, smokes nothing
66	2629856	25	25-29	1237	amhara	rural	no education	river/dam/lake/ponds/stream/canal/irrigation channel	30	no facility/bush/field	no	no	orthodox	1	female	not at all	not at all	not at all	poorest	2																					no	no	no	no	no	no	no	no	yes, smokes nothing
66	2629856	38	35-39	1237	amhara	rural	no education	river/dam/lake/ponds/stream/canal/irrigation channel	210	no facility/bush/field	no	no	orthodox	2	male	not at all	not at all	not at all	poorest	7	yes	no	no	no	no	no	no	no	no	no	no	no	no	no	no	no	no		no	no	no	no	no	no	no	no	no	no	yes, smokes nothing
66	2629856	22	20-24	1237	amhara	rural	no education	unprotected spring	30	no facility/bush/field	no	no	orthodox	1	male	not at all	not at all	not at all	poorest	2																					no	no	no	no	no	no	no	no	yes, smokes nothing
68	41074	20	20-24	1237	harari	rural	primary	unprotected well	60	pit latrine without slab/open pit	yes	no	muslin	3	male	not at all	not at all	not at all	middle	3	no	no	no	no	no	no	no	no	no	no	no	no	no	no	no	no	no		no	no	no	no	no	no	no	no	no	no	yes, smokes nothing
68	41074	23	20-24	1237	harari	rural	primary	public tap/standpipe	120	no facility/bush/field	yes	no	muslin	2	male	not at all	not at all	not at all	richer	3	no	no	yes	no	no	no	no	no	no	no	no	no	no	no	no	no	no		no	no	yes	no	no	no	no	no	no	no	yes, smokes nothing
68	41074	30	30-34	1237	harari	rural	no education	public tap/standpipe	120	pit latrine without slab/open pit	yes	no	muslin	2	male	not at all	not at all	not at all	richest	5																					no	no	no	no	no	no	no	no	yes, smokes nothing
68	41074	25	25-29	1237	harari	rural	no education	unprotected spring	20	pit latrine with slab	yes	no	muslin	4	male	not at all	not at all	not at all	richer	5	yes	no	yes	no	no	no	yes	no	no	no	no	no	no	no	no	no	no		no	no	yes	no	no	no	no	no	no	no	yes, smokes nothing
69	9276	35	35-39	1237	gambela	rural	no education	river/dam/lake/ponds/stream/canal/irrigation channel	20	no facility/bush/field	no	no	traditional	1	female	not at all	not at all	not at all	poorest	8	yes	no	yes	no	no	no	no	no	no	no	no	no	no	no	no	no	no		no	no	no	yes	yes	no	no	no	no	no	no
69	9276	25	25-29	1237	gambela	rural	primary	river/dam/lake/ponds/stream/canal/irrigation channel	10	no facility/bush/field	no	no	protestant	1	female	not at all	not at all	not at all	poorest	1	no	no	no	no	no	no	no	no	no	no	no	no	no	no	no	no	no		no	no	no	no	no	no	no	no	no	no	yes, smokes nothing
69	9276	35	35-39	1237	gambela	rural	no education	river/dam/lake/ponds/stream/canal/irrigation channel	10	no facility/bush/field	no	no	protestant	1	male	not at all	not at all	not at all	poorest	5																					no	yes	no	no	no	no	yes	no	no
71	165040	20	20-24	1237	afar	urban	primary	piped to yard/plot	on premises	pit latrine without slab/open pit	yes	no	muslin	1	male	less than once a week	at least once a week	at least once a week	richest	1																					no	no	no	no	no	no	no	no	yes, smokes nothing
71	165040	30	30-34	1237	afar	urban	no education	piped to yard/plot	on premises	flush to pit latrine	yes	no	muslin	2	male	not at all	not at all	at least once a week	richest	2	yes	no	no	yes	no	no	no	no	no	no	no	no	no	no	no	yes	no		no	no	yes	no	no	no	no	no	no	no	yes, smokes nothing
71	165040	30	30-34	1237	afar	urban	primary	piped to yard/plot	on premises	flush to pit latrine	yes	yes	muslin	2	male	not at all	less than once a week	at least once a week	richest	6																					no	no	no	no	no	no	no	no	yes, smokes nothing
71	165040	28	25-29	1237	afar	urban	no education	piped to yard/plot	on premises	pit latrine without slab/open pit	yes	no	muslin	1	male	not at all	not at all	at least once a week	richest	1																					no	no	no	no	no	no	no	no	yes, smokes nothing
73	2352930	27	25-29	1237	amhara	urban	no education	piped to yard/plot	on premises	flush to piped sewer system	yes	no	orthodox	1	female	not at all	less than once a week	less than once a week	richest	2																					no	no	no	no	no	no	no	no	yes, smokes nothing
75	119701	24	20-24	1237	afar	rural	no education	rainwater	70	no facility/bush/field	no	no	muslin	4	male	not at all	not at all	not at all	poorest	2																					no	no	no	no	no	no	no	no	yes, smokes nothing
75	119701	33	30-34	1237	afar	rural	no education	river/dam/lake/ponds/stream/canal/irrigation channel	120	no facility/bush/field	no	no	muslin	2	female	not at all	not at all	not at all	poorest	3																					yes	yes	no	no	no	no	no	no	yes, smokes nothing
75	119701	31	30-34	1237	afar	rural	primary	river/dam/lake/ponds/stream/canal/irrigation channel	120	no facility/bush/field	no	no	muslin	2	male	not at all	less than once a week	not at all	poorest	8																					yes	no	no	no	no	no	no	no	yes, smokes nothing
75	119701	31	30-34	1237	afar	rural	primary	river/dam/lake/ponds/stream/canal/irrigation channel	120	no facility/bush/field	no	no	muslin	2	male	not at all	less than once a week	not at all	poorest	8																					yes	no	no	no	no	no	no	no	yes, smokes nothing
77	105286	38	35-39	1237	somali	rural	no education	protected well	60	no facility/bush/field	no	no	muslin	3	male	not at all	not at all	not at all	poorest	9	no	no	yes	no	no	no	no	no	no	no	no	no	no	no	no	no	no		no	no	no	no	no	no	no	no	no	no	yes, smokes nothing
77	105286	20	20-24	1237	somali	rural	no education	public tap/standpipe	60	no facility/bush/field	no	no	muslin	1	female	not at all	not at all	not at all	poorest	1	yes	no	yes	no	no	no	no	no	no	no	no	no	no	no	no	no	no		no	no	no	no	no	no	no	no	no	no	yes, smokes nothing
78	645477	24	20-24	1237	tigray	rural	no education	public tap/standpipe	5	pit latrine without slab/open pit	no	no	orthodox	1	male	not at all	not at all	not at all	poorer	1	yes	no	no	no	no	no	no	no	no	no	no	no	no	no	no	no	no		no	no	no	no	no	no	no	no	no	no	yes, smokes nothing
78	645477	22	20-24	1237	tigray	rural	no education	tube well or borehole	60	no facility/bush/field	no	no	orthodox	1	female	not at all	less than once a week	not at all	poorest	1																					no	no	no	no	no	no	no	no	yes, smokes nothing
78	645477	23	20-24	1237	tigray	rural	no education	tube well or borehole	120	no facility/bush/field	no	no	orthodox	2	male	not at all	not at all	not at all	poorer	3	yes	no	no	no	no	no	yes	no	no	no	no	no	no	no	no	no	no		yes	no	no	no	no	no	no	no	no	no	yes, smokes nothing
79	512367	18	15-19	1237	tigray	rural	primary	piped to yard/plot	on premises	pit latrine with slab	yes	no	orthodox	1	male	not at all	less than once a week	not at all	richer	1	yes	no	no	no	no	no	yes	no	no	no	no	no	no	no	no	no	no		no	no	no	no	no	no	no	no	no	no	yes, smokes nothing
79	512367	32	30-34	1237	tigray	rural	primary	piped to yard/plot	on premises	pit latrine with slab	yes	no	orthodox	2	male	not at all	not at all	not at all	richest	5																					no	no	no	no	no	no	no	no	yes, smokes nothing
79	512367	28	25-29	1237	tigray	rural	primary	piped to yard/plot	on premises	pit latrine with slab	yes	no	orthodox	2	male	not at all	not at all	at least once a week	richest	4	no	no	no	no	no	no	no	no	no	no	no	no	no	no	no	no	no		no	no	no	no	no	no	no	no	no	no	yes, smokes nothing
80	1813932	27	25-29	1237	amhara	rural	no education	protected spring	60	no facility/bush/field	no	no	orthodox	1	male	not at all	not at all	not at all	poorest	5																						no	no	no	no	no	no	no	yes, smokes nothing
80	1813932	38	35-39	1237	amhara	rural	no education	unprotected spring	60	no facility/bush/field	no	no	orthodox	1	male	not at all	less than once a week	not at all	middle	5																					no	no	no	no	no	no	no	no	yes, smokes nothing
81	754952	28	25-29	1237	tigray	urban	secondary	piped to neighbor	on premises	pit latrine without slab/open pit	yes	no	orthodox	1	male	not at all	less than once a week	less than once a week	richest	3																					no	no	no	no	no	no	no	no	yes, smokes nothing
81	754952	34	30-34	1237	tigray	urban	higher	piped to yard/plot	on premises	pit latrine with slab	yes	yes	orthodox	2	male	less than once a week	less than once a week	at least once a week	richest	3																					yes	no	no	no	no	no	no	no	yes, smokes nothing
81	754952	35	35-39	1237	tigray	urban	secondary	piped to neighbor	on premises	no facility/bush/field	yes	no	orthodox	2	male	not at all	at least once a week	less than once a week	richest	4	yes	no	no	no	no	no	no	no	no	no	no	no	no	no	no	no	no		no	no	no	no	no	no	no	no	no	no	yes, smokes nothing
81	754952	26	25-29	1237	tigray	urban	higher	piped to yard/plot	on premises	pit latrine with slab	yes	no	orthodox	1	male	at least once a week	at least once a week	at least once a week	richest	2	yes	no	no	yes	no	yes	yes	yes	no	no	no	no	no	no	no	yes	no		yes	no	no	no	no	no	no	no	no	no	yes, smokes nothing
81	754952	35	35-39	1237	tigray	urban	no education	piped to yard/plot	on premises	pit latrine with slab	yes	no	orthodox	2	female	not at all	at least once a week	less than once a week	richest	4	yes	yes	no	no	yes	no	no	no	no	no	no	no	no	no	no	no	no		no	no	no	no	no	no	no	no	no	no	yes, smokes nothing
82	194855	36	35-39	1237	somali	rural	no education	river/dam/lake/ponds/stream/canal/irrigation channel	10	pit latrine without slab/open pit	no	no	muslin	1	female	not at all	less than once a week	less than once a week	poorest	7																					no	no	no	no	no	no	no	no	yes, smokes nothing
82	194855	20	20-24	1237	somali	rural	no education	river/dam/lake/ponds/stream/canal/irrigation channel	30	pit latrine without slab/open pit	no	no	muslin	1	female	not at all	less than once a week	not at all	middle	1	yes	no	yes	no	no	no	yes	no	no	no	no	no	no	no	no	no	no		no	no	yes	no	no	no	no	no	no	no	yes, smokes nothing
85	911342	26	25-29	1237	somali	rural	no education	tanker truck	0	pit latrine with slab	no	no	muslin	2	male	not at all	not at all	not at all	poorer	5																					no	no	no	no	no	no	no	no	yes, smokes nothing
86	1937960	27	25-29	1237	snnpr	rural	no education	river/dam/lake/ponds/stream/canal/irrigation channel	20	pit latrine without slab/open pit	no	no	protestant	3	male	not at all	not at all	not at all	poorest	5	yes	no	no	no	no	no	no	no	no	no	no	no	no	no	no	no	no		no	no	no	no	no	no	no	no	no	no	yes, smokes nothing
86	1937960	33	30-34	1237	snnpr	rural	no education	river/dam/lake/ponds/stream/canal/irrigation channel	120	pit latrine without slab/open pit	no	no	protestant	3	male	not at all	not at all	not at all	richer	7	yes	no	yes	no	no	yes	yes	no	no	no	no	no	no	no	no	no	yes		yes	no	no	no	no	no	no	no	no	no	yes, smokes nothing
86	1937960	34	30-34	1237	snnpr	rural	no education	public tap/standpipe	20	pit latrine without slab/open pit	no	no	protestant	3	male	not at all	not at all	not at all	middle	6	yes	no	no	no	no	yes	no	no	no	no	no	no	no	no	no	no	no		no	no	no	no	no	no	no	no	no	no	yes, smokes nothing
86	1937960	23	20-24	1237	snnpr	rural	no education	public tap/standpipe	10	pit latrine without slab/open pit	no	no	protestant	1	male	not at all	not at all	not at all	poorer	2																					no	no	no	no	no	no	no	no	yes, smokes nothing
86	1937960	28	25-29	1237	snnpr	rural	no education	public tap/standpipe	30	pit latrine without slab/open pit	no	no	protestant	2	female	not at all	less than once a week	not at all	middle	3	yes	no	yes	no	no	yes	yes	no	no	no	no	no	no	no	no	no	no		yes	no	no	no	no	no	no	no	no	no	yes, smokes nothing
86	1937960	25	25-29	1237	snnpr	rural	no education	public tap/standpipe	10	no facility/bush/field	no	no	protestant	1	male	not at all	not at all	not at all	poorest	1																					no	no	no	no	no	no	no	no	yes, smokes nothing
87	1700023	31	30-34	1237	snnpr	rural	no education	river/dam/lake/ponds/stream/canal/irrigation channel	60	no facility/bush/field	no	no	protestant	2	male	not at all	not at all	not at all	middle	4																					no	no	no	no	no	no	no	no	yes, smokes nothing
87	1700023	23	20-24	1237	snnpr	rural	no education	river/dam/lake/ponds/stream/canal/irrigation channel	30	no facility/bush/field	no	no	protestant	2	male	not at all	not at all	not at all	poorest	2																					no	no	no	no	no	no	no	no	yes, smokes nothing
88	262621	30	30-34	1237	benishangul	rural	no education	tube well or borehole	45	pit latrine without slab/open pit	no	no	protestant	4	male	not at all	not at all	not at all	poorer	8	no	no	no	no	no	no	no	no	no	no	no	no	no	no	no	no	no		no	no	no	no	no	no	no	no	yes	no	no
88	262621	35	35-39	1237	benishangul	rural	primary	tube well or borehole	10	pit latrine without slab/open pit	no	no	protestant	2	female	not at all	not at all	not at all	poorer	8																					no	no	no	no	no	no	no	no	yes, smokes nothing
89	669616	38	35-39	1237	tigray	rural	no education	protected well	15	no facility/bush/field	no	no	orthodox	1	male	not at all	less than once a week	not at all	poorer	7																					no	no	no	no	no	no	no	no	yes, smokes nothing
89	669616	35	35-39	1237	tigray	rural	no education	protected well	30	pit latrine without slab/open pit	no	no	orthodox	1	male	not at all	not at all	not at all	poorest	6																					no	no	no	no	no	no	no	no	yes, smokes nothing
89	669616	29	25-29	1237	tigray	rural	primary	tube well or borehole	20	pit latrine without slab/open pit	no	no	orthodox	1	male	less than once a week	less than once a week	not at all	richest	3	yes	no	no	no	no	yes	yes	no	yes	no	no	no	no	no	no	yes	no		no	no	no	no	no	no	no	no	no	no	yes, smokes nothing
89	669616	37	35-39	1237	tigray	rural	primary	tube well or borehole	90	no facility/bush/field	no	no	orthodox	2	male	at least once a week	not at all	not at all	poorest	6	yes	no	no	no	no	no	no	no	no	no	no	no	no	no	no	no	no		no	no	no	no	no	no	no	no	no	no	yes, smokes nothing
90	382735	18	15-19	1237	addis adaba	urban	secondary	piped to neighbor	on premises	pit latrine with slab	yes	no	muslin	1	male	less than once a week	at least once a week	at least once a week	richest	1	yes	yes	no	yes	no	no	no	no	no	no	no	no	no	no	no	no	no		yes	no	yes	no	no	no	no	no	no	no	yes, smokes nothing
91	463867	24	20-24	1237	addis adaba	urban	secondary	piped to yard/plot	on premises	ventilated improved pit latrine (vip)	yes	no	orthodox	1	male	not at all	at least once a week	at least once a week	richest	1																					no	no	no	no	no	no	no	no	yes, smokes nothing
92	282490	21	20-24	1237	somali	rural	no education	protected well	60	no facility/bush/field	no	no	muslin	2	male	not at all	not at all	not at all	poorest	2	yes	no	yes	no	no	yes	yes	no	no	no	no	no	no	no	no	no	no		yes	no	yes	no	no	no	no	no	no	no	yes, smokes nothing
92	282490	24	20-24	1237	somali	rural	primary	cart with small tank	on premises	ventilated improved pit latrine (vip)	no	no	muslin	3	female	not at all	not at all	not at all	poorer	4	no	no	yes	no	no	no	yes	no	no	no	no	no	no	no	no	no	no		yes	no	yes	no	no	no	no	no	no	no	yes, smokes nothing
92	282490	28	25-29	1237	somali	rural	no education	protected well	60	pit latrine without slab/open pit	no	no	muslin	1	female	not at all	not at all	not at all	poorest	1	yes	no	yes	no	no	no	no	no	yes	no	no	no	no	no	no	no	no		no	no	yes	no	no	no	no	no	no	no	yes, smokes nothing
92	282490	27	25-29	1237	somali	rural	no education	cart with small tank	on premises	ventilated improved pit latrine (vip)	no	no	muslin	3	male	not at all	not at all	not at all	middle	7	yes	no	yes	no	no	yes	yes	no	no	no	no	no	no	no	no	no	no		yes	no	yes	no	no	no	no	no	no	no	yes, smokes nothing
93	3024497	28	25-29	1237	oromia	rural	no education	unprotected spring	90	pit latrine without slab/open pit	no	no	orthodox	2	male	not at all	less than once a week	not at all	middle	4	yes	no	no	no	no	no	no	no	no	no	no	no	no	no	no	no	no		no	no	no	no	no	no	no	no	no	no	yes, smokes nothing
93	3024497	25	25-29	1237	oromia	rural	primary	tube well or borehole	360	pit latrine without slab/open pit	no	no	muslin	2	male	not at all	less than once a week	not at all	middle	2	yes	no	no	no	no	yes	yes	no	no	no	no	no	no	no	no	no	no		no	no	yes	no	no	no	no	no	no	no	yes, smokes nothing
93	3024497	37	35-39	1237	oromia	rural	no education	unprotected spring	270	pit latrine without slab/open pit	no	no	muslin	2	female	not at all	not at all	not at all	poorer	5	yes	no	no	no	no	no	yes	no	no	no	no	no	no	no	no	no	no		no	no	yes	no	no	no	no	no	no	no	yes, smokes nothing
94	703478	32	30-34	1237	tigray	urban	secondary	piped to yard/plot	on premises	pit latrine without slab/open pit	yes	no	orthodox	1	male	not at all	not at all	at least once a week	richest	1																					yes	no	no	no	no	no	no	no	yes, smokes nothing
94	703478	26	25-29	1237	tigray	urban	primary	piped into dwelling	on premises	flush to septic tank	yes	no	orthodox	1	male	less than once a week	less than once a week	at least once a week	richest	1	no	no	no	no	no	yes	yes	no	no	no	no	no	no	no	no	yes	no		no	no	no	no	no	no	no	no	no	no	yes, smokes nothing
94	703478	31	30-34	1237	tigray	urban	secondary	piped to yard/plot	on premises	pit latrine without slab/open pit	yes	no	orthodox	1	male	less than once a week	not at all	at least once a week	richest	3	yes	no	no	no	yes	no	yes	yes	no	yes	no	no	no	no	no	yes	no		yes	no	yes	no	no	no	no	no	no	no	yes, smokes nothing
96	333797	36	35-39	1237	somali	rural	no education	river/dam/lake/ponds/stream/canal/irrigation channel	120	no facility/bush/field	no	no	muslin	2	male	not at all	not at all	not at all	poorest	7	yes	no	yes	no	yes	yes	no	no	no	no	no	no	no	no	no	no	no		no	no	no	no	no	no	no	no	no	no	yes, smokes nothing
97	607506	22	20-24	1237	tigray	urban	secondary	piped to yard/plot	on premises	pit latrine without slab/open pit	yes	no	orthodox	2	female	less than once a week	at least once a week	at least once a week	richest	2	yes	no	no	no	no	yes	yes	no	no	yes	no	no	no	no	no	no	no		no	no	no	no	no	no	no	no	no	no	yes, smokes nothing
97	607506	22	20-24	1237	tigray	urban	secondary	piped to yard/plot	on premises	pit latrine without slab/open pit	yes	no	orthodox	2	female	less than once a week	at least once a week	at least once a week	richest	2	yes	no	no	no	no	yes	yes	no	no	yes	no	no	no	no	no	no	no		no	no	no	no	no	no	no	no	no	no	yes, smokes nothing
98	547941	29	25-29	1237	tigray	rural	primary	river/dam/lake/ponds/stream/canal/irrigation channel	120	no facility/bush/field	no	no	orthodox	1	male	not at all	not at all	not at all	poorer	4	yes	no	no	no	no	yes	yes	no	no	no	no	no	no	no	no	no	no		yes	no	no	no	no	no	no	no	no	no	yes, smokes nothing
98	547941	35	35-39	1237	tigray	rural	no education	unprotected spring	60	no facility/bush/field	no	no	orthodox	1	male	not at all	at least once a week	not at all	poorer	8	yes	no	no	no	no	no	no	no	no	no	no	no	no	no	no	no	no		no	no	yes	no	no	no	no	no	no	no	yes, smokes nothing
98	547941	36	35-39	1237	tigray	rural	no education	unprotected spring	25	no facility/bush/field	no	no	orthodox	2	male	not at all	less than once a week	less than once a week	poorer	8	yes	no	yes	no	yes	no	no	no	no	no	no	no	no	no	no	no	no		no	no	no	no	no	no	no	no	no	no	yes, smokes nothing
98	547941	36	35-39	1237	tigray	rural	no education	unprotected spring	25	no facility/bush/field	no	no	orthodox	2	male	not at all	less than once a week	less than once a week	poorer	8	yes	no	yes	no	yes	no	no	no	no	no	no	no	no	no	no	no	no		no	no	no	no	no	no	no	no	no	no	yes, smokes nothing
98	547941	30	30-34	1237	tigray	rural	no education	river/dam/lake/ponds/stream/canal/irrigation channel	60	pit latrine without slab/open pit	no	no	orthodox	2	male	not at all	less than once a week	not at all	poorer	4	yes	no	no	no	no	no	no	no	no	no	no	no	no	no	no	no	no		no	no	no	no	no	no	no	no	no	no	yes, smokes nothing
98	547941	30	30-34	1237	tigray	rural	no education	river/dam/lake/ponds/stream/canal/irrigation channel	60	pit latrine without slab/open pit	no	no	orthodox	2	male	not at all	less than once a week	not at all	poorer	4	yes	no	no	no	no	no	no	no	no	no	no	no	no	no	no	no	no		no	no	no	no	no	no	no	no	no	no	yes, smokes nothing
98	547941	21	20-24	1237	tigray	rural	no education	protected spring	30	no facility/bush/field	no	no	muslin	1	male	not at all	less than once a week	not at all	poorest	2																					yes	no	no	no	no	no	no	no	yes, smokes nothing
98	547941	30	30-34	1237	tigray	rural	no education	river/dam/lake/ponds/stream/canal/irrigation channel	60	pit latrine without slab/open pit	no	no	muslin	2	male	not at all	not at all	less than once a week	richer	4																					no	no	no	no	no	no	no	no	yes, smokes nothing
98	547941	34	30-34	1237	tigray	rural	no education	river/dam/lake/ponds/stream/canal/irrigation channel	on premises	no facility/bush/field	no	no	orthodox	2	male	not at all	not at all	less than once a week	poorest	5																					no	no	no	no	no	no	no	no	yes, smokes nothing
99	511220	35	35-39	1237	tigray	rural	no education	tube well or borehole	300	pit latrine without slab/open pit	no	no	orthodox	2	male	not at all	not at all	not at all	middle	6																					yes	no	no	no	no	no	no	no	yes, smokes nothing
100	527982	29	25-29	1237	addis adaba	urban	secondary	piped to yard/plot	on premises	pit latrine with slab	yes	no	orthodox	1	male	not at all	at least once a week	at least once a week	richest	3	no	no	yes	no	no	no	no	no	no	no	no	no	no	no	no	no	no		no	no	no	no	no	no	no	no	no	no	yes, smokes nothing
100	527982	25	25-29	1237	addis adaba	urban	secondary	piped to yard/plot	on premises	pit latrine with slab	yes	yes	orthodox	2	male	at least once a week	at least once a week	at least once a week	richest	2																					no	no	no	no	no	no	no	no	yes, smokes nothing
101	96499	41	40-44	1237	dire dawa	urban	primary	piped to yard/plot	on premises	pit latrine without slab/open pit	yes	yes	orthodox	1	female	not at all	at least once a week	at least once a week	richest	4																					no	no	no	no	no	no	no	no	yes, smokes nothing
102	58475	19	15-19	1237	afar	rural	no education	unprotected spring	160	no facility/bush/field	no	no	muslin	1	male	not at all	not at all	not at all	poorest	1																					no	no	no	no	no	no	no	no	yes, smokes nothing
102	58475	22	20-24	1237	afar	rural	primary	protected well	60	no facility/bush/field	no	no	muslin	1	male	not at all	not at all	not at all	poorest	1																					no	no	no	no	no	no	no	no	yes, smokes nothing
102	58475	25	25-29	1237	afar	rural	no education	unprotected spring	300	no facility/bush/field	no	no	muslin	2	female	not at all	not at all	not at all	poorest	3	yes	no	no	yes	no	no	no	no	no	no	no	no	no	no	no	no	no		yes	no	no	no	no	no	no	no	no	no	yes, smokes nothing
103	460206	34	30-34	1237	tigray	rural	no education	unprotected well	15	pit latrine without slab/open pit	no	no	catholic	1	male	less than once a week	less than once a week	less than once a week	poorer	5	yes	no	yes	no	no	no	no	no	no	no	no	no	no	no	no	no	no		no	yes	yes	no	no	no	no	no	no	no	yes, smokes nothing
103	460206	37	35-39	1237	tigray	rural	no education	public tap/standpipe	120	pit latrine without slab/open pit	no	no	muslin	1	male	not at all	not at all	less than once a week	poorer	5																					yes	no	no	no	no	no	no	no	yes, smokes nothing
104	13138	28	25-29	1237	gambela	rural	primary	tube well or borehole	10	no facility/bush/field	no	no	protestant	3	male	not at all	not at all	not at all	poorest	5	yes	no	no	no	no	no	no	no	no	no	no	no	no	no	no	no	no		no	no	no	no	no	no	no	no	no	no	yes, smokes nothing
104	13138	37	35-39	1237	gambela	rural	no education	tube well or borehole	10	no facility/bush/field	no	no	protestant	3	male	not at all	not at all	not at all	poorest	7	no	no	no	no	no	no	no	no	no	no	no	no	no	no	no	no	no		no	no	no	no	no	no	no	no	no	no	yes, smokes nothing
104	13138	30	30-34	1237	gambela	rural	primary	tube well or borehole	10	no facility/bush/field	no	no	protestant	1	male	not at all	not at all	not at all	poorest	4																					no	no	no	no	no	no	no	no	yes, smokes nothing
105	27890	42	40-44	1237	gambela	rural	no education	tube well or borehole	5	no facility/bush/field	no	no	protestant	1	male	not at all	not at all	not at all	poorest	8																					no	no	no	no	no	no	no	no	yes, smokes nothing
106	25620	20	20-24	1237	gambela	rural	secondary	protected spring	20	pit latrine without slab/open pit	no	no	protestant	2	female	not at all	not at all	not at all	poorer	1	yes	no	no	no	no	no	no	no	no	no	no	no	no	no	no	no	no		no	no	no	no	no	no	no	no	no	no	yes, smokes nothing
106	25620	26	25-29	1237	gambela	rural	secondary	protected spring	10	no facility/bush/field	no	no	protestant	2	male	not at all	not at all	not at all	poorest	2	no	no	no	no	no	no	no	no	no	no	no	no	no	no	no	no	no		no	no	no	no	no	no	no	no	no	no	yes, smokes nothing
106	25620	26	25-29	1237	gambela	rural	secondary	protected spring	10	no facility/bush/field	no	no	protestant	2	male	not at all	not at all	not at all	poorest	2	no	no	no	no	no	no	no	no	no	no	no	no	no	no	no	no	no		no	no	no	no	no	no	no	no	no	no	yes, smokes nothing
106	25620	30	30-34	1237	gambela	rural	primary	protected spring	10	no facility/bush/field	no	no	protestant	2	male	not at all	not at all	not at all	poorest	4																					no	no	no	no	no	no	yes	no	no
106	25620	20	20-24	1237	gambela	rural	secondary	river/dam/lake/ponds/stream/canal/irrigation channel	10	no facility/bush/field	no	no	protestant	2	female	not at all	not at all	not at all	poorest	2	no	no	no	no	no	no	no	no	no	no	no	no	no	no	no	no	no		no	no	no	no	no	no	no	no	yes	no	no
106	25620	31	30-34	1237	gambela	rural	primary	protected spring	5	no facility/bush/field	no	no	protestant	2	female	not at all	not at all	less than once a week	poorest	6																					yes	no	no	no	no	no	no	no	yes, smokes nothing
106	25620	25	25-29	1237	gambela	rural	secondary	protected well	5	pit latrine with slab	no	no	protestant	3	male	not at all	not at all	not at all	poorer	2	yes	no	no	no	no	no	no	no	no	no	no	no	no	no	yes	no	no		yes	no	no	no	no	no	no	no	no	no	yes, smokes nothing
109	2052672	35	35-39	1237	amhara	rural	primary	protected spring	20	pit latrine without slab/open pit	no	no	orthodox	1	male	not at all	not at all	not at all	richer	6	yes	no	no	no	no	no	no	no	no	no	no	no	no	no	no	no	no		no	no	no	no	no	no	no	no	no	no	yes, smokes nothing
110	672066	21	20-24	1237	addis adaba	urban	secondary	piped to yard/plot	on premises	flush to pit latrine	yes	no	orthodox	1	female	not at all	at least once a week	at least once a week	richest	1	yes	yes	no	no	no	yes	yes	no	no	yes	yes	no	yes	yes	no	no	no		no	no	no	no	no	no	no	no	no	no	yes, smokes nothing
113	1541839	22	20-24	1237	snnpr	rural	primary	public tap/standpipe	20	pit latrine without slab/open pit	no	no	protestant	2	male	not at all	not at all	not at all	middle	2	yes	no	yes	no	no	yes	no	no	no	no	no	no	no	no	no	no	no		no	no	no	no	no	no	no	no	no	no	yes, smokes nothing
113	1541839	22	20-24	1237	snnpr	rural	primary	public tap/standpipe	20	pit latrine without slab/open pit	no	no	protestant	2	male	not at all	not at all	not at all	middle	2	yes	no	yes	no	no	yes	no	no	no	no	no	no	no	no	no	no	no		no	no	no	no	no	no	no	no	no	no	yes, smokes nothing
113	1541839	24	20-24	1237	snnpr	rural	primary	unprotected spring	30	no facility/bush/field	no	no	protestant	1	male	not at all	less than once a week	less than once a week	richer	1	yes	yes	no	no	no	yes	no	no	no	no	no	no	no	no	no	no	no		yes	no	no	no	no	no	no	no	no	no	yes, smokes nothing
113	1541839	30	30-34	1237	snnpr	rural	primary	river/dam/lake/ponds/stream/canal/irrigation channel	120	pit latrine without slab/open pit	no	no	protestant	1	male	not at all	not at all	not at all	poorer	3																					no	no	no	no	no	no	no	no	yes, smokes nothing
113	1541839	25	25-29	1237	snnpr	rural	primary	public tap/standpipe	15	pit latrine without slab/open pit	no	no	protestant	3	male	not at all	less than once a week	not at all	richer	4	yes	no	yes	no	no	no	no	no	no	no	no	no	no	no	no	no	no		yes	no	yes	no	no	no	no	no	no	no	yes, smokes nothing
113	1541839	32	30-34	1237	snnpr	rural	primary	protected spring	90	pit latrine without slab/open pit	no	no	protestant	2	male	not at all	less than once a week	not at all	richest	5	yes	no	yes	no	no	no	no	no	no	no	no	no	yes	no	no	no	no		yes	yes	no	no	no	no	no	no	no	no	yes, smokes nothing
114	52120	24	20-24	1237	gambela	urban	primary	unprotected well	5	no facility/bush/field	no	no	protestant	1	female	not at all	not at all	not at all	middle	1																					no	no	no	no	no	no	no	no	yes, smokes nothing
114	52120	26	25-29	1237	gambela	urban	no education	public tap/standpipe	30	pit latrine with slab	yes	no	protestant	4	female	not at all	at least once a week	not at all	richest	3																					no	no	no	no	no	no	no	no	yes, smokes nothing
114	52120	27	25-29	1237	gambela	urban	higher	river/dam/lake/ponds/stream/canal/irrigation channel	60	no facility/bush/field	no	no	protestant	2	female	not at all	not at all	not at all	poorest	2	yes	no	yes	no	no	no	no	no	no	no	no	no	no	no	no	no	no		yes	no	yes	no	no	no	no	no	no	no	yes, smokes nothing
114	52120	37	35-39	1237	gambela	urban	no education	river/dam/lake/ponds/stream/canal/irrigation channel	90	no facility/bush/field	yes	no	protestant	2	female	not at all	not at all	not at all	middle	5																					no	no	yes	no	no	no	no	no	no
114	52120	26	25-29	1237	gambela	urban	primary	river/dam/lake/ponds/stream/canal/irrigation channel	90	no facility/bush/field	yes	no	protestant	2	female	not at all	less than once a week	at least once a week	middle	1																					yes	no	no	no	no	no	no	no	yes, smokes nothing
114	52120	30	30-34	1237	gambela	urban	primary	protected well	10	pit latrine with slab	yes	no	protestant	1	male	not at all	not at all	not at all	richest	4																					no	no	no	no	no	no	no	no	yes, smokes nothing
114	52120	20	20-24	1237	gambela	urban	primary	public tap/standpipe	5	pit latrine without slab/open pit	no	no	protestant	2	female	not at all	not at all	at least once a week	richest	3	yes	no	no	no	no	no	no	no	yes	no	no	no	no	no	no	no	no		yes	no	no	no	no	no	no	no	no	no	yes, smokes nothing
114	52120	20	20-24	1237	gambela	urban	primary	public tap/standpipe	5	pit latrine without slab/open pit	no	no	protestant	2	female	not at all	not at all	at least once a week	richest	3	yes	no	no	no	no	no	no	no	yes	no	no	no	no	no	no	no	no		yes	no	no	no	no	no	no	no	no	no	yes, smokes nothing
116	311202	28	25-29	1237	somali	rural	no education	unprotected well	don't know	no facility/bush/field	no	no	muslin	2	male	not at all	not at all	not at all	poorest	3	yes	no	yes	no	no	no	yes	no	no	no	yes	no	no	no	no	no	no		no	no	yes	no	no	no	no	no	no	no	yes, smokes nothing
117	95886	20	20-24	1237	afar	rural	no education	unprotected spring	280	no facility/bush/field	no	no	muslin	2	female	not at all	not at all	not at all	poorest	2																					no	no	no	no	no	no	no	no	yes, smokes nothing
117	95886	25	25-29	1237	afar	rural	no education	unprotected spring	180	no facility/bush/field	no	no	muslin	3	female	not at all	not at all	not at all	poorest	4	yes	no	no	yes	no	no	yes	no	no	no	no	no	no	no	no	yes	no		yes	no	no	no	no	no	no	no	no	no	yes, smokes nothing
118	3112172	31	30-34	1237	oromia	rural	no education	unprotected spring	60	pit latrine without slab/open pit	no	no	traditional	2	male	not at all	not at all	not at all	poorer	6																					no	no	no	no	no	no	no	no	yes, smokes nothing
118	3112172	31	30-34	1237	oromia	rural	no education	unprotected spring	60	pit latrine without slab/open pit	no	no	traditional	2	male	not at all	not at all	not at all	poorer	6																					no	no	no	no	no	no	no	no	yes, smokes nothing
118	3112172	30	30-34	1237	oromia	rural	primary	protected spring	30	pit latrine without slab/open pit	yes	no	protestant	1	male	not at all	not at all	not at all	richer	4																					no	no	no	no	no	no	no	no	yes, smokes nothing
118	3112172	36	35-39	1237	oromia	rural	primary	protected well	on premises	pit latrine without slab/open pit	no	no	protestant	1	male	not at all	not at all	not at all	middle	5																					no	no	no	no	no	no	no	no	yes, smokes nothing
118	3112172	23	20-24	1237	oromia	rural	primary	unprotected well	on premises	pit latrine without slab/open pit	no	no	protestant	1	male	not at all	not at all	not at all	middle	1	yes	no	yes	no	no	no	yes	yes	no	no	no	no	no	no	no	no	yes		yes	no	no	no	no	no	no	no	no	no	yes, smokes nothing
120	2058200	26	25-29	1237	amhara	rural	no education	protected spring	60	no facility/bush/field	no	no	orthodox	2	male	not at all	not at all	not at all	poorer	2	no	no	no	no	no	no	no	no	no	no	no	no	no	no	no	no	no		no	no	no	no	no	no	no	no	no	no	yes, smokes nothing
121	2107266	34	30-34	1237	amhara	rural	no education	tube well or borehole	10	no facility/bush/field	no	no	orthodox	1	male	not at all	not at all	not at all	middle	7	no	no	no	no	no	no	no	no	no	no	no	no	no	no	no	no	no		no	no	no	no	no	no	no	no	no	no	yes, smokes nothing
122	2899588	34	30-34	1237	oromia	rural	primary	unprotected spring	15	pit latrine without slab/open pit	no	no	muslin	1	male	not at all	not at all	not at all	poorer	6	yes	no	no	no	no	no	yes	yes	yes	yes	no	yes	yes	no	no	yes	yes		yes	no	yes	no	no	no	no	no	no	no	yes, smokes nothing
122	2899588	20	20-24	1237	oromia	rural	no education	unprotected spring	40	pit latrine without slab/open pit	no	no	muslin	1	male	not at all	not at all	not at all	poorer	1																					no	no	no	no	no	no	no	no	yes, smokes nothing
122	2899588	25	25-29	1237	oromia	rural	primary	unprotected spring	40	composting toilet	no	no	muslin	1	male	not at all	at least once a week	not at all	middle	3																						no	no	no	no	no	no	no	yes, smokes nothing
123	3087713	26	25-29	1237	oromia	rural	primary	tube well or borehole	10	no facility/bush/field	no	no	orthodox	1	male	not at all	at least once a week	not at all	richer	1																					no	no	no	no	no	no	no	no	yes, smokes nothing
125	3825025	39	35-39	1237	oromia	rural	primary	public tap/standpipe	6	no facility/bush/field	no	no	orthodox	1	female	not at all	not at all	not at all	poorer	4	no	no	no	no	no	no	no	no	no	no	no	no	no	no	no	no	no		no	no	no	no	no	no	no	no	no	no	yes, smokes nothing
125	3825025	37	35-39	1237	oromia	rural	no education	piped to neighbor	on premises	pit latrine without slab/open pit	no	no	orthodox	1	male	not at all	not at all	not at all	poorer	4																					no	no	no	no	no	no	no	no	yes, smokes nothing
126	2004016	28	25-29	1237	snnpr	rural	primary	protected spring	30	pit latrine without slab/open pit	no	no	protestant	2	male	not at all	not at all	not at all	richer	3	yes	no	no	no	no	no	no	yes	no	no	no	no	no	no	no	no	no		yes	no	no	no	no	no	no	no	no	no	yes, smokes nothing
126	2004016	28	25-29	1237	snnpr	rural	primary	protected spring	30	pit latrine without slab/open pit	no	no	protestant	2	male	not at all	not at all	not at all	richer	3	yes	no	no	no	no	no	no	yes	no	no	no	no	no	no	no	no	no		yes	no	no	no	no	no	no	no	no	no	yes, smokes nothing
126	2004016	20	20-24	1237	snnpr	rural	primary	not a dejure resident	not a dejure resident	not a dejure resident	not a dejure resident	not a dejure resident	protestant	2	male	less than once a week	less than once a week	less than once a week	richer	1	yes	no	no	no	no	no	no	no	no	no	no	no	no	no	no	no	no		no	no	no	no	no	no	no	no	no	no	yes, smokes nothing
126	2004016	43	40-44	1237	snnpr	rural	no education	protected spring	20	pit latrine without slab/open pit	no	no	protestant	2	male	not at all	not at all	not at all	richer	11																					no	no	no	no	no	no	no	no	yes, smokes nothing
126	2004016	25	25-29	1237	snnpr	rural	primary	protected well	20	pit latrine without slab/open pit	no	no	protestant	1	male	not at all	less than once a week	less than once a week	richest	2	no	no	no	no	no	no	no	no	no	no	no	no	no	no	no	no	no		no	no	no	no	no	no	no	no	no	no	yes, smokes nothing
126	2004016	29	25-29	1237	snnpr	rural	primary	public tap/standpipe	60	pit latrine without slab/open pit	no	no	protestant	3	male	not at all	not at all	not at all	richer	6	no	no	no	no	no	no	no	no	no	no	no	no	no	no	no	no	no		no	no	no	no	no	no	no	no	no	no	yes, smokes nothing
127	212444	35	35-39	1237	afar	rural	no education	river/dam/lake/ponds/stream/canal/irrigation channel	360	no facility/bush/field	no	no	muslin	1	female	not at all	not at all	not at all	poorest	9																					no	no	no	no	no	no	no	no	yes, smokes nothing
127	212444	34	30-34	1237	afar	rural	no education	river/dam/lake/ponds/stream/canal/irrigation channel	240	no facility/bush/field	no	no	muslin	2	male	not at all	not at all	not at all	poorest	9																					no	no	no	no	no	no	no	no	yes, smokes nothing
127	212444	38	35-39	1237	afar	rural	no education	river/dam/lake/ponds/stream/canal/irrigation channel	240	no facility/bush/field	no	no	muslin	2	male	not at all	not at all	not at all	poorest	9	no	no	no	no	no	yes	yes	no	no	no	no	no	no	no	no	no	no		no	no	no	no	no	no	no	no	no	no	yes, smokes nothing
127	212444	37	35-39	1237	afar	rural	no education	unprotected well	300	no facility/bush/field	no	no	muslin	2	male	not at all	not at all	not at all	poorest	10																					no	no	no	no	no	no	no	no	yes, smokes nothing
128	484660	25	25-29	1237	tigray	rural	no education	piped to yard/plot	on premises	pit latrine without slab/open pit	yes	no	orthodox	1	male	not at all	not at all	not at all	richest	2	no	no	no	no	no	no	no	no	no	no	no	no	no	no	no	no	no		no	no	no	no	no	no	no	no	no	no	yes, smokes nothing
129	543422	35	35-39	1237	tigray	rural	primary	public tap/standpipe	10	pit latrine without slab/open pit	no	no	orthodox	3	male	not at all	not at all	not at all	middle	6	yes	no	no	no	no	no	yes	yes	no	no	no	yes	no	no	no	no	no		no	no	no	no	no	no	no	no	no	no	yes, smokes nothing
130	126382	26	25-29	1237	afar	rural	no education	unprotected spring	60	no facility/bush/field	no	no	muslin	2	male	not at all	not at all	not at all	poorest	4																					no	no	no	no	no	no	no	no	yes, smokes nothing
130	126382	26	25-29	1237	afar	rural	no education	unprotected spring	60	no facility/bush/field	no	no	muslin	3	male	not at all	not at all	not at all	poorest	4	yes	no	yes	no	yes	no	no	no	no	no	no	no	no	no	no	no	no		no	no	no	no	no	no	no	no	no	no	yes, smokes nothing
130	126382	18	15-19	1237	afar	rural	no education	protected spring	60	no facility/bush/field	no	no	muslin	1	male	not at all	not at all	not at all	poorest	1	yes	no	no	no	no	no	no	no	no	no	no	no	no	no	no	no	no		yes	no	no	no	no	no	no	no	no	no	yes, smokes nothing
130	126382	23	20-24	1237	afar	rural	no education	unprotected spring	180	no facility/bush/field	no	no	muslin	1	female	not at all	not at all	not at all	poorest	3																					no	no	no	no	no	no	no	no	yes, smokes nothing
130	126382	25	25-29	1237	afar	rural	no education	unprotected spring	120	no facility/bush/field	no	no	muslin	4	male	not at all	not at all	not at all	poorest	4	yes	no	no	no	no	no	no	no	no	no	no	no	no	no	no	no	no		no	no	no	no	no	no	no	no	no	no	yes, smokes nothing
131	3079487	24	20-24	1237	oromia	rural	no education	protected well	on premises	pit latrine without slab/open pit	no	no	muslin	2	male	not at all	not at all	less than once a week	poorer	3	yes	no	no	no	no	no	yes	yes	yes	no	no	yes	no	no	no	no	yes		no	no	no	no	no	no	no	no	no	no	yes, smokes nothing
131	3079487	32	30-34	1237	oromia	rural	no education	protected well	5	no facility/bush/field	no	no	orthodox	1	male	not at all	not at all	not at all	poorest	3																					no	no	no	no	no	no	no	no	yes, smokes nothing
131	3079487	27	25-29	1237	oromia	rural	no education	unprotected well	15	pit latrine without slab/open pit	no	no	orthodox	3	male	not at all	not at all	not at all	poorer	5	no	no	no	no	no	no	no	no	no	no	no	no	no	no	no	no	no		no	no	no	no	no	no	no	no	no	no	yes, smokes nothing
131	3079487	27	25-29	1237	oromia	rural	no education	unprotected well	15	pit latrine without slab/open pit	no	no	orthodox	3	male	not at all	not at all	not at all	poorer	5	no	no	no	no	no	no	no	no	no	no	no	no	no	no	no	no	no		no	no	no	no	no	no	no	no	no	no	yes, smokes nothing
131	3079487	24	20-24	1237	oromia	rural	no education	unprotected spring	on premises	no facility/bush/field	no	no	muslin	2	male	not at all	not at all	not at all	poorer	2																					no	no	no	no	no	no	no	no	yes, smokes nothing
132	1955200	31	30-34	1237	amhara	rural	primary	protected spring	200	no facility/bush/field	no	no	orthodox	2	male	not at all	not at all	not at all	poorer	4	yes	no	no	no	no	yes	yes	yes	no	no	no	no	no	no	no	no	no		yes	no	no	no	no	no	no	no	no	no	yes, smokes nothing
134	135795	31	30-34	1237	afar	rural	no education	public tap/standpipe	90	no facility/bush/field	no	no	muslin	2	female	not at all	at least once a week	not at all	poorest	4	yes	no	yes	no	no	no	yes	no	no	no	no	no	no	no	no	no	yes		no	no	yes	no	no	no	no	no	no	no	yes, smokes nothing
135	94466	37	35-39	1237	afar	rural	no education	river/dam/lake/ponds/stream/canal/irrigation channel	20	no facility/bush/field	yes	no	muslin	2	female	not at all	not at all	not at all	poorest	9																					no	no	no	no	no	no	no	no	yes, smokes nothing
135	94466	35	35-39	1237	afar	rural	no education	river/dam/lake/ponds/stream/canal/irrigation channel	20	no facility/bush/field	no	no	muslin	3	female	not at all	less than once a week	not at all	poorest	8	yes	no	yes	no	no	no	yes	no	no	no	no	no	no	no	no	no	yes		yes	no	no	no	no	no	no	no	no	no	yes, smokes nothing
135	94466	23	20-24	1237	afar	rural	primary	river/dam/lake/ponds/stream/canal/irrigation channel	60	no facility/bush/field	no	no	muslin	2	male	not at all	not at all	not at all	poorest	2	no	no	no	no	no	no	no	no	no	no	no	no	no	no	no	no	no		no	no	no	no	no	no	no	no	no	no	yes, smokes nothing
135	94466	23	20-24	1237	afar	rural	primary	river/dam/lake/ponds/stream/canal/irrigation channel	60	no facility/bush/field	no	no	muslin	2	male	not at all	not at all	not at all	poorest	2	no	no	no	no	no	no	no	no	no	no	no	no	no	no	no	no	no		no	no	no	no	no	no	no	no	no	no	yes, smokes nothing
136	795658	30	30-34	1237	tigray	rural	no education	tube well or borehole	20	pit latrine without slab/open pit	no	no	orthodox	1	female	not at all	not at all	not at all	middle	2																					yes	no	no	no	no	no	no	no	yes, smokes nothing
136	795658	21	20-24	1237	tigray	rural	secondary	tube well or borehole	10	pit latrine without slab/open pit	no	no	orthodox	1	male	less than once a week	not at all	not at all	richest	1	no	no	no	no	no	no	no	no	no	no	no	no	no	no	no	no	no		no	no	no	no	no	no	no	no	no	no	yes, smokes nothing
138	290046	23	20-24	1237	somali	rural	no education	river/dam/lake/ponds/stream/canal/irrigation channel	5	no facility/bush/field	no	no	muslin	4	male	not at all	not at all	not at all	poorest	5	yes	no	yes	no	no	no	yes	no	no	no	yes	no	no	no	no	yes	no		yes	no	no	no	no	no	no	no	no	no	yes, smokes nothing
138	290046	23	20-24	1237	somali	rural	no education	river/dam/lake/ponds/stream/canal/irrigation channel	5	no facility/bush/field	no	no	muslin	4	male	not at all	not at all	not at all	poorest	5	yes	no	yes	no	no	no	yes	no	no	no	yes	no	no	no	no	yes	no		yes	no	no	no	no	no	no	no	no	no	yes, smokes nothing
139	2803325	30	30-34	1237	oromia	rural	no education	unprotected spring	5	pit latrine with slab	no	no	orthodox	1	male	not at all	not at all	not at all	poorer	5																					no	no	no	no	no	no	no	no	yes, smokes nothing
140	82592	26	25-29	1237	dire dawa	urban	secondary	piped to yard/plot	on premises	pit latrine with slab	yes	no	orthodox	1	female	less than once a week	at least once a week	at least once a week	richest	1																					no	no	no	no	no	no	no	no	yes, smokes nothing
140	82592	26	25-29	1237	dire dawa	urban	higher	not a dejure resident	not a dejure resident	not a dejure resident	not a dejure resident	not a dejure resident	protestant	0	male	at least once a week	at least once a week	at least once a week	richest	1	don't know	don't know	don't know	don't know	don't know	don't know	don't know	don't know	don't know	don't know	don't know	don't know	don't know	don't know	don't know	don't know	don't know		don't know	don't know	no	no	no	no	no	no	no	no	yes, smokes nothing
140	82592	26	25-29	1237	dire dawa	urban	primary	piped to yard/plot	on premises	pit latrine with slab	yes	yes	protestant	1	male	less than once a week	at least once a week	at least once a week	richest	1																					no	no	no	no	no	no	no	no	yes, smokes nothing
141	1646605	30	30-34	1237	snnpr	rural	no education	public tap/standpipe	10	pit latrine without slab/open pit	no	no	protestant	2	male	not at all	not at all	not at all	poorer	4	no	no	no	no	no	yes	no	no	no	no	no	no	no	no	no	no	yes		no	yes	no	no	no	no	no	no	no	no	yes, smokes nothing
142	2253767	33	30-34	1237	oromia	rural	no education	tube well or borehole	120	pit latrine without slab/open pit	no	no	muslin	3	male	not at all	at least once a week	not at all	poorer	9	yes	no	no	no	no	no	no	no	yes	no	no	no	no	no	no	no	yes		yes	no	yes	no	no	no	no	no	no	no	yes, smokes nothing
142	2253767	46	45-49	1237	oromia	rural	no education	protected spring	20	pit latrine without slab/open pit	no	no	muslin	2	female	not at all	not at all	not at all	richer	8																					no	no	no	no	no	no	no	no	yes, smokes nothing
142	2253767	29	25-29	1237	oromia	rural	no education	tube well or borehole	120	pit latrine without slab/open pit	no	no	muslin	4	male	not at all	less than once a week	not at all	middle	5	yes	no	no	no	no	no	no	no	no	no	no	no	no	no	no	no	no		no	no	no	no	no	no	no	no	no	no	yes, smokes nothing
142	2253767	31	30-34	1237	oromia	rural	no education	tube well or borehole	30	pit latrine without slab/open pit	no	no	muslin	2	male	not at all	not at all	not at all	richer	7	no	no	no	no	no	no	no	no	no	no	no	no	no	no	no	no	yes		no	no	no	no	no	no	no	no	no	no	yes, smokes nothing
143	153812	35	35-39	1237	tigray	rural	no education	public tap/standpipe	15	pit latrine without slab/open pit	no	no	orthodox	1	male	not at all	not at all	not at all	poorer	3																					no	no	no	no	no	no	no	no	yes, smokes nothing
143	153812	30	30-34	1237	tigray	rural	no education	public tap/standpipe	20	pit latrine without slab/open pit	no	no	orthodox	1	male	not at all	not at all	not at all	middle	4	no	no	no	no	no	no	no	no	no	no	no	no	no	no	no	no	no		no	no	no	no	no	no	no	no	no	no	yes, smokes nothing
144	363043	33	30-34	1237	addis adaba	urban	primary	piped to yard/plot	on premises	pit latrine with slab	yes	no	orthodox	1	female	not at all	not at all	at least once a week	richest	3																					no	no	no	no	no	no	no	no	yes, smokes nothing
151	62169	30	30-34	1237	dire dawa	urban	secondary	piped to yard/plot	on premises	pit latrine with slab	yes	no	orthodox	1	female	less than once a week	at least once a week	at least once a week	richest	1																					no	no	no	no	no	no	no	no	yes, smokes nothing
152	2410545	43	40-44	1237	amhara	rural	no education	protected well	240	no facility/bush/field	no	no	orthodox	1	male	not at all	not at all	not at all	poorest	6																					no	no	no	no	no	no	no	no	yes, smokes nothing
152	2410545	25	25-29	1237	amhara	rural	no education	unprotected spring	180	no facility/bush/field	no	no	orthodox	3	male	not at all	not at all	not at all	poorest	4	yes	no	no	yes	no	no	yes	no	no	no	no	no	no	no	no	yes	no		no	no	no	no	no	no	no	no	no	no	yes, smokes nothing
153	459105	24	20-24	1237	addis adaba	urban	higher	piped to yard/plot	on premises	pit latrine with slab	yes	no	muslin	1	male	not at all	less than once a week	at least once a week	richest	1	no	yes	no	no	yes	yes	no	no	no	no	no	no	yes	no	no	no	no		no	no	no	no	no	no	no	no	no	no	yes, smokes nothing
153	459105	18	15-19	1237	addis adaba	urban	higher	piped to yard/plot	on premises	pit latrine with slab	yes	yes	orthodox	2	female	not at all	at least once a week	at least once a week	richest	2	no	yes	yes	yes	no	yes	yes	yes	no	no	no	no	no	no	no	yes	no		yes	no	yes	no	no	no	no	no	no	no	yes, smokes nothing
154	601665	30	30-34	1237	snnpr	urban	secondary	piped to yard/plot	on premises	pit latrine without slab/open pit	yes	yes	catholic	1	male	less than once a week	at least once a week	at least once a week	richest	2	yes	no	no	no	no	no	yes	yes	yes	yes	no	no	no	yes	no	no	yes		yes	no	no	no	no	no	no	no	no	no	yes, smokes nothing
155	509047	35	35-39	1237	addis adaba	urban	secondary	piped to yard/plot	on premises	pit latrine with slab	yes	no	orthodox	1	female	less than once a week	at least once a week	at least once a week	richest	1																					no	no	no	no	no	no	no	no	yes, smokes nothing
156	559356	40	40-44	1237	tigray	rural	primary	tube well or borehole	5	no facility/bush/field	no	no	orthodox	2	male	not at all	not at all	not at all	middle	5	yes	no	yes	no	no	no	no	no	no	no	no	no	no	no	no	no	no		no	no	yes	no	no	no	no	no	no	no	yes, smokes nothing
156	559356	20	20-24	1237	tigray	rural	primary	unprotected spring	60	no facility/bush/field	no	no	orthodox	1	female	not at all	not at all	not at all	poorest	1																					no	no	no	no	no	no	no	no	yes, smokes nothing
156	559356	33	30-34	1237	tigray	rural	no education	tube well or borehole	60	no facility/bush/field	no	no	orthodox	2	male	not at all	not at all	not at all	poorest	7	yes	no	no	no	no	no	yes	no	no	no	no	no	no	no	no	no	no		yes	no	no	no	no	no	no	no	no	no	yes, smokes nothing
156	559356	20	20-24	1237	tigray	rural	secondary	unprotected spring	40	no facility/bush/field	no	no	orthodox	1	male	not at all	not at all	not at all	poorest	1	yes	no	no	no	no	yes	yes	no	no	no	no	no	no	no	no	yes	no		yes	no	no	no	no	no	no	no	no	no	yes, smokes nothing
159	503123	47	45-49	1237	addis adaba	urban	primary	piped to yard/plot	on premises	pit latrine with slab	yes	no	orthodox	1	female	not at all	at least once a week	at least once a week	richest	7																					no	no	no	no	no	no	no	no	yes, smokes nothing
159	503123	22	20-24	1237	addis adaba	urban	secondary	piped to yard/plot	on premises	pit latrine with slab	yes	yes	orthodox	3	female	not at all	not at all	at least once a week	richest	3	yes	no	yes	no	yes	yes	yes	no	no	no	yes	yes	no	no	no	no	no		yes	no	yes	no	no	no	no	no	no	no	yes, smokes nothing
159	503123	43	40-44	1237	addis adaba	urban	higher	piped to yard/plot	on premises	flush to piped sewer system	yes	yes	orthodox	1	female	less than once a week	at least once a week	at least once a week	richest	3																					no	no	no	no	no	no	no	no	yes, smokes nothing
160	672884	18	15-19	1237	tigray	rural	primary	public tap/standpipe	120	flush to pit latrine	no	no	orthodox	2	male	less than once a week	not at all	not at all	poorer	1	yes	no	no	no	no	no	yes	no	no	no	no	no	no	no	no	no	no		no	no	no	no	no	no	no	no	no	no	yes, smokes nothing
161	149906	37	35-39	1237	benishangul	rural	no education	tube well or borehole	120	pit latrine without slab/open pit	no	no	protestant	2	male	not at all	not at all	not at all	richer	9																					no	yes	no	no	yes	no	no	no	no
161	149906	22	20-24	1237	benishangul	rural	no education	protected spring	60	pit latrine without slab/open pit	no	no	orthodox	1	male	not at all	not at all	not at all	middle	1	no	no	no	no	no	no	no	no	no	no	no	no	no	no	no	no	no		no	no	yes	no	no	no	no	no	no	no	yes, smokes nothing
162	1569588	34	30-34	1237	snnpr	rural	no education	protected spring	20	no facility/bush/field	no	no	protestant	3	male	not at all	less than once a week	not at all	middle	6																					no	no	no	no	no	no	no	no	yes, smokes nothing
162	1569588	20	20-24	1237	snnpr	rural	primary	protected spring	15	pit latrine without slab/open pit	no	no	protestant	3	male	not at all	not at all	not at all	richer	3	yes	no	yes	no	no	yes	no	yes	no	no	yes	yes	yes	no	no	yes	yes		yes	yes	no	no	no	no	no	no	no	no	yes, smokes nothing
163	2131083	32	30-34	1237	amhara	rural	no education	unprotected spring	20	no facility/bush/field	no	no	orthodox	2	male	not at all	less than once a week	not at all	richer	6	yes	no	no	no	no	yes	yes	yes	no	no	no	no	no	no	no	yes	no		yes	no	no	no	no	no	no	no	no	no	yes, smokes nothing
163	2131083	29	25-29	1237	amhara	rural	no education	tube well or borehole	120	pit latrine without slab/open pit	no	no	muslin	1	male	not at all	less than once a week	not at all	richest	1																					no	no	no	no	no	no	no	no	yes, smokes nothing
163	2131083	21	20-24	1237	amhara	rural	secondary	tube well or borehole	60	no facility/bush/field	no	no	orthodox	1	female	less than once a week	less than once a week	less than once a week	middle	1																					no	no	no	no	no	no	no	no	yes, smokes nothing
164	178293	30	30-34	1237	somali	rural	no education	unprotected well	60	no facility/bush/field	no	no	muslin	2	male	not at all	not at all	not at all	poorest	3																					no	no	no	no	no	no	no	no	yes, smokes nothing
165	137104	24	20-24	1237	benishangul	rural	no education	tube well or borehole	5	pit latrine without slab/open pit	no	no	muslin	2	male	not at all	not at all	not at all	middle	3																					no	yes	no	no	no	no	no	no	yes, smokes nothing
166	124937	30	30-34	1237	dire dawa	rural	no education	public tap/standpipe	30	pit latrine without slab/open pit	no	no	muslin	1	male	not at all	not at all	not at all	middle	3																					no	no	no	no	no	no	no	no	yes, smokes nothing
167	2258898	34	30-34	1237	amhara	rural	primary	public tap/standpipe	40	pit latrine with slab	no	no	orthodox	2	male	less than once a week	less than once a week	less than once a week	richer	5	yes	no	no	no	no	no	no	no	no	no	no	no	no	no	no	no	no		yes	no	no	no	no	no	no	no	no	no	yes, smokes nothing
167	2258898	34	30-34	1237	amhara	rural	primary	public tap/standpipe	40	pit latrine with slab	no	no	orthodox	2	male	less than once a week	less than once a week	less than once a week	richer	5	yes	no	no	no	no	no	no	no	no	no	no	no	no	no	no	no	no		yes	no	no	no	no	no	no	no	no	no	yes, smokes nothing
168	85154	28	25-29	1237	gambela	urban	no education	protected spring	20	pit latrine without slab/open pit	no	no	muslin	1	male	not at all	not at all	not at all	poorest	3																					no	no	no	no	no	no	no	no	yes, smokes nothing
170	489765	27	25-29	1237	addis adaba	urban	higher	piped to neighbor	on premises	pit latrine without slab/open pit	yes	yes	orthodox	2	male	not at all	at least once a week	at least once a week	richest	2																					no	no	no	no	no	no	no	no	yes, smokes nothing
170	489765	27	25-29	1237	addis adaba	urban	higher	piped to neighbor	on premises	pit latrine without slab/open pit	yes	yes	orthodox	2	male	not at all	at least once a week	at least once a week	richest	2																					no	no	no	no	no	no	no	no	yes, smokes nothing
170	489765	35	35-39	1237	addis adaba	urban	higher	piped to yard/plot	on premises	pit latrine with slab	yes	yes	orthodox	2	female	less than once a week	at least once a week	less than once a week	richest	2	yes	no	yes	no	no	yes	yes	yes	no	no	no	yes	no	no	no	yes	no		yes	no	no	no	no	no	no	no	no	no	yes, smokes nothing
170	489765	35	35-39	1237	addis adaba	urban	higher	piped to yard/plot	on premises	pit latrine with slab	yes	yes	orthodox	2	female	less than once a week	at least once a week	less than once a week	richest	2	yes	no	yes	no	no	yes	yes	yes	no	no	no	yes	no	no	no	yes	no		yes	no	no	no	no	no	no	no	no	no	yes, smokes nothing
170	489765	25	25-29	1237	addis adaba	urban	higher	piped to yard/plot	on premises	flush to piped sewer system	yes	yes	orthodox	1	female	not at all	at least once a week	at least once a week	richest	1	yes	yes	yes	yes	yes	no	yes	yes	yes	yes	yes	yes	yes	yes	yes	yes	yes		yes	no	yes	no	no	no	no	no	no	no	yes, smokes nothing
171	152035	31	30-34	1237	somali	urban	secondary	public tap/standpipe	20	ventilated improved pit latrine (vip)	no	no	muslin	3	male	not at all	not at all	not at all	middle	5	yes	no	yes	no	no	no	no	no	no	no	no	no	no	no	no	no	no		no	no	yes	no	no	no	no	no	no	no	yes, smokes nothing
172	102411	26	25-29	1237	afar	rural	no education	river/dam/lake/ponds/stream/canal/irrigation channel	60	no facility/bush/field	no	no	muslin	1	female	not at all	less than once a week	not at all	poorest	1																					yes	no	no	no	no	no	no	no	yes, smokes nothing
172	102411	30	30-34	1237	afar	rural	no education	unprotected spring	240	no facility/bush/field	no	no	muslin	3	male	not at all	at least once a week	less than once a week	poorest	3																					no	no	no	no	no	no	no	no	yes, smokes nothing
172	102411	28	25-29	1237	afar	rural	no education	public tap/standpipe	180	no facility/bush/field	no	no	muslin	6	male	not at all	not at all	not at all	poorest	3	yes	no	yes	no	no	no	no	no	no	no	no	no	no	no	no	no	no		no	no	yes	no	no	no	no	no	no	no	yes, smokes nothing
172	102411	28	25-29	1237	afar	rural	no education	public tap/standpipe	180	no facility/bush/field	no	no	muslin	6	male	not at all	not at all	not at all	poorest	3	yes	no	yes	no	no	no	no	no	no	no	no	no	no	no	no	no	no		no	no	yes	no	no	no	no	no	no	no	yes, smokes nothing
172	102411	28	25-29	1237	afar	rural	no education	public tap/standpipe	180	no facility/bush/field	no	no	muslin	6	male	not at all	not at all	not at all	poorest	3	yes	no	yes	no	no	no	no	no	no	no	no	no	no	no	no	no	no		no	no	yes	no	no	no	no	no	no	no	yes, smokes nothing
172	102411	21	20-24	1237	afar	rural	no education	unprotected spring	240	no facility/bush/field	no	no	muslin	3	male	not at all	not at all	not at all	poorest	3	yes	no	yes	no	no	no	no	no	no	no	no	no	no	no	no	no	no		no	no	no	no	no	no	no	no	no	no	yes, smokes nothing
174	1704301	36	35-39	1237	snnpr	rural	no education	tube well or borehole	90	no facility/bush/field	no	no	orthodox	3	male	not at all	at least once a week	not at all	richer	7	yes	no	no	no	no	no	no	no	no	no	no	no	no	no	no	no	no		no	yes	no	no	no	no	no	no	no	no	yes, smokes nothing
174	1704301	30	30-34	1237	snnpr	rural	no education	tube well or borehole	60	no facility/bush/field	no	no	muslin	2	male	not at all	not at all	not at all	poorer	5	no	no	no	no	no	no	no	no	no	no	no	no	no	no	no	no	no		no	no	no	no	no	no	no	no	no	no	yes, smokes nothing
174	1704301	30	30-34	1237	snnpr	rural	no education	unprotected spring	60	no facility/bush/field	no	no	muslin	2	male	not at all	at least once a week	not at all	poorer	4	no	no	no	no	no	no	no	no	no	no	no	no	no	no	no	no	no		no	no	no	no	no	no	no	no	no	no	yes, smokes nothing
175	2501472	24	20-24	1237	oromia	rural	primary	unprotected well	15	pit latrine without slab/open pit	no	no	protestant	2	male	not at all	not at all	not at all	middle	2	yes	no	no	no	no	no	no	no	no	no	no	no	no	no	no	no	no		no	no	no	no	no	no	no	no	no	no	yes, smokes nothing
175	2501472	24	20-24	1237	oromia	rural	primary	unprotected well	15	pit latrine without slab/open pit	no	no	protestant	2	male	not at all	not at all	not at all	middle	2	yes	no	no	no	no	no	no	no	no	no	no	no	no	no	no	no	no		no	no	no	no	no	no	no	no	no	no	yes, smokes nothing
175	2501472	23	20-24	1237	oromia	rural	secondary	unprotected spring	20	pit latrine without slab/open pit	no	no	orthodox	2	male	not at all	at least once a week	not at all	richer	1																					no	no	no	no	no	no	no	no	yes, smokes nothing
176	2090144	20	20-24	1237	amhara	rural	no education	unprotected spring	30	pit latrine without slab/open pit	no	no	orthodox	1	male	not at all	not at all	not at all	middle	2	yes	no	no	no	yes	yes	yes	no	no	no	no	no	no	no	no	no	no		no	no	no	no	no	no	no	no	no	no	yes, smokes nothing
177	2908272	24	20-24	1237	snnpr	rural	no education	unprotected spring	10	pit latrine without slab/open pit	no	no	protestant	2	male	not at all	not at all	not at all	poorer	3	yes	no	yes	no	no	no	no	no	no	no	no	no	no	no	no	no	no		no	no	no	no	no	no	no	no	no	no	yes, smokes nothing
178	33304	39	35-39	1237	afar	rural	no education	river/dam/lake/ponds/stream/canal/irrigation channel	10	no facility/bush/field	no	no	muslin	3	female	not at all	not at all	not at all	poorest	10	no	no	yes	no	no	no	no	no	no	no	no	no	no	no	no	no	no		no	no	no	no	no	no	no	no	no	no	yes, smokes nothing
178	33304	23	20-24	1237	afar	rural	no education	unprotected spring	120	no facility/bush/field	no	no	muslin	2	female	not at all	not at all	not at all	poorest	3																					no	no	no	no	no	no	no	no	yes, smokes nothing
178	33304	33	30-34	1237	afar	rural	no education	river/dam/lake/ponds/stream/canal/irrigation channel	40	no facility/bush/field	no	no	muslin	5	male	not at all	not at all	not at all	poorest	9	yes	no	yes	no	no	no	no	no	no	no	no	no	no	no	no	no	no		no	no	yes	no	no	no	no	no	no	no	yes, smokes nothing
180	2032586	30	30-34	1237	snnpr	rural	no education	river/dam/lake/ponds/stream/canal/irrigation channel	30	pit latrine without slab/open pit	no	no	protestant	4	male	not at all	not at all	not at all	middle	2	yes	no	no	no	no	no	no	no	no	no	no	no	no	no	no	no	no		yes	yes	no	no	no	no	no	no	no	no	yes, smokes nothing
180	2032586	22	20-24	1237	snnpr	rural	primary	river/dam/lake/ponds/stream/canal/irrigation channel	30	pit latrine without slab/open pit	no	no	protestant	4	male	not at all	not at all	not at all	middle	1	yes	no	no	no	no	no	no	no	no	no	no	no	no	no	no	no	no		yes	no	no	no	no	no	no	no	no	no	yes, smokes nothing
180	2032586	27	25-29	1237	snnpr	rural	no education	river/dam/lake/ponds/stream/canal/irrigation channel	10	pit latrine without slab/open pit	no	no	protestant	2	male	not at all	not at all	not at all	poorer	3	no	no	no	no	no	no	no	no	yes	no	no	no	no	no	no	yes	no		yes	yes	no	no	no	no	no	no	no	no	yes, smokes nothing
180	2032586	40	40-44	1237	snnpr	rural	no education	river/dam/lake/ponds/stream/canal/irrigation channel	90	pit latrine without slab/open pit	no	no	protestant	2	male	not at all	less than once a week	not at all	richer	7																					no	no	no	no	no	no	no	no	yes, smokes nothing
180	2032586	40	40-44	1237	snnpr	rural	no education	river/dam/lake/ponds/stream/canal/irrigation channel	90	pit latrine without slab/open pit	no	no	protestant	2	male	not at all	less than once a week	not at all	richer	7																					no	no	no	no	no	no	no	no	yes, smokes nothing
180	2032586	20	20-24	1237	snnpr	rural	secondary	river/dam/lake/ponds/stream/canal/irrigation channel	90	pit latrine without slab/open pit	no	no	protestant	2	male	not at all	less than once a week	not at all	richer	1																					no	no	no	no	no	no	no	no	yes, smokes nothing
180	2032586	38	35-39	1237	snnpr	rural	primary	river/dam/lake/ponds/stream/canal/irrigation channel	120	pit latrine without slab/open pit	no	no	protestant	1	male	not at all	not at all	not at all	richer	6																					no	no	no	no	no	no	no	no	yes, smokes nothing
180	2032586	38	35-39	1237	snnpr	rural	primary	river/dam/lake/ponds/stream/canal/irrigation channel	60	pit latrine without slab/open pit	no	no	protestant	1	female	not at all	at least once a week	at least once a week	richer	6	yes	no	yes	no	no	no	yes	no	no	no	no	no	yes	no	no	no	yes		yes	yes	no	no	no	no	no	no	no	no	yes, smokes nothing
180	2032586	21	20-24	1237	snnpr	rural	primary	unprotected spring	60	pit latrine without slab/open pit	no	no	protestant	2	male	not at all	not at all	not at all	poorer	2	yes	no	yes	no	no	no	yes	no	no	no	no	no	no	no	no	no	no		no	no	no	no	no	no	no	no	no	no	yes, smokes nothing
180	2032586	20	20-24	1237	snnpr	rural	primary	river/dam/lake/ponds/stream/canal/irrigation channel	30	pit latrine without slab/open pit	no	no	protestant	1	male	not at all	not at all	not at all	poorer	1																					no	no	no	no	no	no	no	no	yes, smokes nothing
181	787829	28	25-29	1237	tigray	urban	secondary	piped to yard/plot	on premises	flush to septic tank	yes	yes	orthodox	1	female	not at all	at least once a week	at least once a week	richest	3																					no	no	no	no	no	no	no	no	yes, smokes nothing
181	787829	40	40-44	1237	tigray	urban	primary	piped to yard/plot	on premises	flush to pit latrine	yes	yes	orthodox	1	male	not at all	less than once a week	at least once a week	richest	5	yes	no	no	no	no	no	yes	no	no	no	no	yes	no	no	no	yes	no		yes	no	no	no	no	no	no	no	no	no	yes, smokes nothing
181	787829	29	25-29	1237	tigray	urban	no education	piped to yard/plot	on premises	pit latrine without slab/open pit	yes	no	muslin	1	female	not at all	not at all	less than once a week	richest	2																					no	no	no	no	no	no	no	no	yes, smokes nothing
181	787829	28	25-29	1237	tigray	urban	primary	piped to yard/plot	on premises	pit latrine without slab/open pit	yes	no	orthodox	2	male	not at all	at least once a week	at least once a week	richest	4	yes	no	no	no	no	yes	no	no	no	no	no	no	no	no	no	no	no		no	no	no	no	no	no	no	no	no	no	yes, smokes nothing
181	787829	24	20-24	1237	tigray	urban	primary	piped to yard/plot	on premises	pit latrine with slab	yes	no	muslin	1	male	less than once a week	less than once a week	at least once a week	richest	2	yes	no	yes	no	yes	yes	yes	no	yes	no	yes	no	no	no	no	no	no		no	no	yes	no	no	no	no	no	no	no	yes, smokes nothing
181	787829	35	35-39	1237	tigray	urban	no education	piped to yard/plot	on premises	pit latrine without slab/open pit	yes	no	orthodox	2	male	not at all	at least once a week	at least once a week	richest	6	yes	yes	yes	no	yes	no	yes	no	yes	no	yes	no	no	no	no	no	no		yes	no	yes	no	no	no	no	no	no	no	yes, smokes nothing
181	787829	35	35-39	1237	tigray	urban	no education	piped to yard/plot	on premises	pit latrine without slab/open pit	yes	no	orthodox	2	male	not at all	at least once a week	at least once a week	richest	6	yes	yes	yes	no	yes	no	yes	no	yes	no	yes	no	no	no	no	no	no		yes	no	yes	no	no	no	no	no	no	no	yes, smokes nothing
181	787829	30	30-34	1237	tigray	urban	secondary	piped to yard/plot	on premises	pit latrine without slab/open pit	yes	no	orthodox	1	male	less than once a week	less than once a week	at least once a week	richest	2																					yes	no	no	no	no	no	no	no	yes, smokes nothing
181	787829	25	25-29	1237	tigray	urban	higher	piped to yard/plot	on premises	pit latrine without slab/open pit	yes	no	orthodox	1	male	not at all	less than once a week	at least once a week	richest	1	yes	no	yes	yes	no	no	yes	no	yes	no	no	no	no	yes	no	no	yes		no	no	yes	no	no	no	no	no	no	no	yes, smokes nothing
185	75809	30	30-34	1237	dire dawa	urban	no education	piped to neighbor	on premises	pit latrine with slab	no	no	muslin	2	male	not at all	not at all	not at all	richest	6																					yes	no	no	no	no	no	no	no	yes, smokes nothing
186	156440	30	30-34	1237	somali	rural	no education	unprotected well	30	no facility/bush/field	no	no	muslin	3	male	not at all	not at all	not at all	poorest	6	no	no	no	no	no	no	no	no	no	no	no	no	no	no	no	no	no		no	no	no	no	no	no	no	no	no	no	yes, smokes nothing
186	156440	26	25-29	1237	somali	rural	no education	unprotected spring	60	no facility/bush/field	no	no	muslin	3	male	not at all	not at all	not at all	poorer	5	yes	no	yes	no	no	no	no	no	no	no	no	no	no	no	no	no	no		no	no	no	no	no	no	no	no	no	no	yes, smokes nothing
186	156440	26	25-29	1237	somali	rural	no education	unprotected spring	60	no facility/bush/field	no	no	muslin	3	male	not at all	not at all	not at all	poorer	5	yes	no	yes	no	no	no	no	no	no	no	no	no	no	no	no	no	no		no	no	no	no	no	no	no	no	no	no	yes, smokes nothing
187	237510	30	30-34	1237	somali	rural	primary	river/dam/lake/ponds/stream/canal/irrigation channel	90	no facility/bush/field	no	no	muslin	2	female	not at all	not at all	not at all	poorest	7																					no	no	no	no	no	no	no	no	yes, smokes nothing
187	237510	21	20-24	1237	somali	rural	primary	public tap/standpipe	60	pit latrine with slab	yes	no	muslin	2	female	at least once a week	at least once a week	at least once a week	richer	3	yes	no	yes	no	no	no	no	no	no	no	no	no	no	no	no	no	no		no	no	no	no	no	no	no	no	no	no	yes, smokes nothing
187	237510	36	35-39	1237	somali	rural	no education	river/dam/lake/ponds/stream/canal/irrigation channel	120	no facility/bush/field	no	no	muslin	1	male	not at all	not at all	not at all	poorest	8																					no	no	no	no	no	no	no	no	yes, smokes nothing
188	687503	38	35-39	1237	tigray	rural	no education	public tap/standpipe	60	no facility/bush/field	no	no	orthodox	1	male	not at all	not at all	not at all	middle	7	yes	no	no	no	no	no	yes	no	no	no	no	no	no	no	no	no	no		no	no	no	no	no	no	no	no	no	no	yes, smokes nothing
188	687503	30	30-34	1237	tigray	rural	no education	unprotected spring	180	no facility/bush/field	no	no	orthodox	2	male	not at all	not at all	not at all	poorest	4	yes	yes	no	yes	no	no	yes	yes	no	no	yes	no	no	no	no	yes	no		yes	no	no	no	no	no	no	no	no	no	yes, smokes nothing
188	687503	36	35-39	1237	tigray	rural	no education	unprotected spring	90	pit latrine without slab/open pit	yes	yes	orthodox	1	female	not at all	not at all	not at all	richer	3	yes	no	no	no	no	no	yes	no	no	no	no	no	no	no	no	no	no		no	no	no	no	no	no	no	no	no	no	yes, smokes nothing
188	687503	31	30-34	1237	tigray	rural	no education	protected spring	15	pit latrine with slab	no	no	orthodox	3	male	not at all	less than once a week	not at all	poorer	4	yes	no	no	no	no	no	no	no	no	no	no	no	no	no	no	no	no		no	no	no	no	no	no	no	no	no	no	yes, smokes nothing
188	687503	31	30-34	1237	tigray	rural	no education	protected spring	15	pit latrine with slab	no	no	orthodox	3	male	not at all	less than once a week	not at all	poorer	4	yes	no	no	no	no	no	no	no	no	no	no	no	no	no	no	no	no		no	no	no	no	no	no	no	no	no	no	yes, smokes nothing
188	687503	31	30-34	1237	tigray	rural	no education	protected spring	15	pit latrine with slab	no	no	orthodox	3	male	not at all	less than once a week	not at all	poorer	4	yes	no	no	no	no	no	no	no	no	no	no	no	no	no	no	no	no		no	no	no	no	no	no	no	no	no	no	yes, smokes nothing
188	687503	36	35-39	1237	tigray	rural	no education	unprotected spring	240	no facility/bush/field	no	no	orthodox	3	male	not at all	not at all	not at all	poorer	8	yes	no	no	no	no	no	yes	no	no	no	no	no	no	no	no	no	no		no	no	no	no	no	no	no	no	no	no	yes, smokes nothing
188	687503	26	25-29	1237	tigray	rural	no education	public tap/standpipe	10	no facility/bush/field	yes	no	orthodox	3	male	not at all	not at all	not at all	richest	3	yes	no	no	no	no	no	yes	no	no	no	no	no	no	no	no	no	no		no	no	yes	no	no	no	no	no	no	no	yes, smokes nothing
188	687503	30	30-34	1237	tigray	rural	no education	protected spring	120	no facility/bush/field	no	no	orthodox	1	male	not at all	not at all	not at all	poorer	5																					no	no	no	no	no	no	no	no	yes, smokes nothing
188	687503	25	25-29	1237	tigray	rural	primary	public tap/standpipe	60	no facility/bush/field	yes	no	orthodox	1	female	not at all	not at all	not at all	poorer	1	yes	no	no	no	no	no	no	no	no	no	no	no	no	no	no	no	no		no	no	no	no	no	no	no	no	no	no	yes, smokes nothing
188	687503	22	20-24	1237	tigray	rural	no education	tube well or borehole	30	no facility/bush/field	yes	no	orthodox	1	male	not at all	at least once a week	not at all	richer	2																					no	no	no	no	no	no	no	no	yes, smokes nothing
188	687503	35	35-39	1237	tigray	rural	no education	tube well or borehole	60	no facility/bush/field	yes	no	orthodox	1	male	not at all	less than once a week	not at all	poorer	3																					no	no	no	no	no	no	no	no	yes, smokes nothing
188	687503	23	20-24	1237	tigray	rural	no education	tube well or borehole	30	pit latrine without slab/open pit	yes	no	orthodox	1	male	not at all	not at all	at least once a week	richest	2	yes	no	no	no	no	no	no	no	no	no	no	no	no	no	no	no	no		no	no	no	no	no	no	no	no	no	no	yes, smokes nothing
188	687503	36	35-39	1237	tigray	rural	no education	unprotected spring	90	no facility/bush/field	no	no	orthodox	1	male	not at all	not at all	not at all	poorer	5																					no	no	no	no	no	no	no	no	yes, smokes nothing
189	29111	30	30-34	1237	afar	rural	no education	river/dam/lake/ponds/stream/canal/irrigation channel	120	no facility/bush/field	no	no	muslin	2	female	not at all	not at all	not at all	poorest	3	yes	no	yes	no	no	no	yes	no	no	no	no	no	no	no	no	no	no		no	no	yes	no	no	no	no	no	no	no	yes, smokes nothing
189	29111	19	15-19	1237	afar	rural	primary	unprotected well	180	no facility/bush/field	no	no	muslin	2	male	not at all	not at all	not at all	poorest	2	no	no	no	no	no	no	no	no	no	no	no	no	no	no	no	no	no		no	no	no	no	no	no	no	no	no	no	yes, smokes nothing
191	53396	25	25-29	1237	afar	rural	primary	public tap/standpipe	60	no facility/bush/field	no	no	muslin	2	male	not at all	not at all	not at all	poorest	2																					yes	no	no	no	no	no	no	no	yes, smokes nothing
191	53396	25	25-29	1237	afar	rural	primary	public tap/standpipe	60	no facility/bush/field	no	no	muslin	2	male	not at all	not at all	not at all	poorest	2																					yes	no	no	no	no	no	no	no	yes, smokes nothing
191	53396	29	25-29	1237	afar	rural	no education	river/dam/lake/ponds/stream/canal/irrigation channel	on premises	flush to pit latrine	no	no	muslin	2	male	not at all	not at all	not at all	poorest	6																					yes	no	no	no	no	no	no	no	yes, smokes nothing
191	53396	24	20-24	1237	afar	rural	no education	river/dam/lake/ponds/stream/canal/irrigation channel	40	flush to pit latrine	no	no	muslin	2	female	not at all	not at all	not at all	poorest	4																					yes	no	no	no	no	no	no	no	yes, smokes nothing
192	157307	22	20-24	1237	afar	rural	no education	public tap/standpipe	30	no facility/bush/field	no	no	muslin	3	male	not at all	at least once a week	not at all	poorest	3	yes	no	no	no	no	no	yes	no	no	yes	no	no	no	no	no	no	no		no	no	no	no	no	no	no	no	no	no	yes, smokes nothing
192	157307	32	30-34	1237	afar	rural	no education	tube well or borehole	60	no facility/bush/field	no	no	muslin	2	male	not at all	not at all	not at all	poorest	6																					no	no	no	no	no	no	no	no	yes, smokes nothing
192	157307	30	30-34	1237	afar	rural	no education	public tap/standpipe	20	no facility/bush/field	yes	no	muslin	3	female	not at all	at least once a week	not at all	richer	7	yes	no	no	no	no	no	yes	no	yes	no	no	no	no	no	no	no	no		no	no	no	no	no	no	no	no	no	no	yes, smokes nothing
192	157307	24	20-24	1237	afar	rural	no education	public tap/standpipe	60	no facility/bush/field	no	no	muslin	2	female	not at all	at least once a week	not at all	poorest	2																					no	no	no	no	no	no	no	no	yes, smokes nothing
194	54817	23	20-24	1237	harari	urban	secondary	public tap/standpipe	10	pit latrine with slab	yes	no	muslin	2	male	less than once a week	not at all	at least once a week	richest	2	no	no	no	no	no	no	no	no	no	no	no	no	no	no	no	no	no		no	no	no	no	no	no	no	no	no	no	yes, smokes nothing
194	54817	29	25-29	1237	harari	urban	no education	piped into dwelling	on premises	pit latrine with slab	yes	no	orthodox	1	female	not at all	less than once a week	at least once a week	richest	2																					no	no	no	no	no	no	no	no	yes, smokes nothing
197	42136	35	35-39	1237	gambela	rural	no education	protected spring	30	pit latrine without slab/open pit	no	no	orthodox	1	male	not at all	at least once a week	less than once a week	richest	4																					yes	no	no	no	no	no	no	no	yes, smokes nothing
197	42136	31	30-34	1237	gambela	rural	no education	protected spring	10	flush to pit latrine	no	no	muslin	1	female	not at all	not at all	not at all	middle	4	yes	no	yes	no	no	no	no	no	no	no	no	no	no	no	no	yes	no		yes	no	no	no	no	no	no	no	no	no	yes, smokes nothing
197	42136	30	30-34	1237	gambela	rural	no education	protected spring	30	pit latrine without slab/open pit	no	no	orthodox	1	male	not at all	not at all	not at all	richer	2	yes	no	yes	yes	no	no	no	no	no	no	no	no	yes	no	no	yes	yes		yes	yes	no	no	no	no	no	no	no	no	yes, smokes nothing
199	1807008	48	45-49	1237	amhara	rural	no education	unprotected spring	120	no facility/bush/field	no	no	orthodox	2	male	not at all	not at all	not at all	poorest	7																					no	no	no	no	no	no	no	no	yes, smokes nothing
199	1807008	45	45-49	1237	amhara	rural	no education	unprotected spring	60	no facility/bush/field	no	no	orthodox	1	male	not at all	not at all	not at all	poorest	8																					no	no	no	no	no	no	no	no	yes, smokes nothing
199	1807008	31	30-34	1237	amhara	rural	no education	unprotected spring	60	no facility/bush/field	no	no	orthodox	2	female	not at all	not at all	not at all	poorest	3																					no	no	no	no	no	no	no	no	yes, smokes nothing
201	2078824	24	20-24	1237	amhara	rural	primary	public tap/standpipe	45	pit latrine without slab/open pit	no	no	orthodox	2	female	less than once a week	not at all	not at all	richer	3	no	no	no	no	no	no	no	no	no	no	no	no	no	no	no	no	no		no	no	no	no	no	no	no	no	no	no	yes, smokes nothing
201	2078824	21	20-24	1237	amhara	rural	primary	public tap/standpipe	120	pit latrine without slab/open pit	no	no	orthodox	2	male	not at all	at least once a week	less than once a week	middle	2	yes	no	no	no	no	yes	yes	yes	no	no	yes	no	no	no	no	yes	yes		yes	no	yes	no	no	no	no	no	no	no	yes, smokes nothing
201	2078824	36	35-39	1237	amhara	rural	no education	tube well or borehole	60	composting toilet	no	no	orthodox	1	male	not at all	not at all	not at all	richer	9																					no	no	no	no	no	no	no	no	yes, smokes nothing
201	2078824	25	25-29	1237	amhara	rural	no education	protected spring	30	pit latrine without slab/open pit	no	no	orthodox	3	male	not at all	not at all	not at all	richer	4	yes	no	no	no	no	yes	yes	no	no	no	no	no	yes	no	no	no	no		no	no	no	no	no	no	no	no	no	no	yes, smokes nothing
202	59896	28	25-29	1237	dire dawa	urban	secondary	piped to yard/plot	on premises	pit latrine with slab	yes	yes	muslin	2	female	not at all	not at all	not at all	richest	2	yes	yes	yes	no	yes	yes	no	yes	yes	no	no	no	yes	no	no	yes	no		don't know	no	yes	no	no	no	no	no	no	no	yes, smokes nothing
202	59896	34	30-34	1237	dire dawa	urban	secondary	piped to yard/plot	on premises	pit latrine with slab	yes	no	muslin	1	female	not at all	not at all	less than once a week	richest	1																					yes	no	no	no	no	no	no	no	yes, smokes nothing
204	1131331	28	25-29	1237	snnpr	rural	no education	public tap/standpipe	30	flush to septic tank	no	no	orthodox	3	male	not at all	at least once a week	not at all	richer	3	yes	no	no	no	no	no	no	no	no	no	no	no	no	no	no	no	no		no	no	no	no	no	no	no	no	no	no	yes, smokes nothing
207	2178970	39	35-39	1237	snnpr	rural	no education	river/dam/lake/ponds/stream/canal/irrigation channel	10	pit latrine without slab/open pit	no	no	catholic	2	male	not at all	not at all	not at all	poorest	8	no	no	no	no	no	yes	no	no	no	no	no	no	yes	no	no	no	no		yes	no	no	no	no	no	no	no	no	no	yes, smokes nothing
210	440156	30	30-34	1237	somali	rural	no education	other	480	no facility/bush/field	no	no	muslin	4	male	not at all	not at all	not at all	poorest	11																					no	no	no	no	no	no	no	no	yes, smokes nothing
210	440156	30	30-34	1237	somali	rural	no education	other	480	no facility/bush/field	no	no	muslin	4	male	not at all	not at all	not at all	poorest	11																					no	no	no	no	no	no	no	no	yes, smokes nothing
210	440156	21	20-24	1237	somali	rural	no education	other	480	no facility/bush/field	no	no	muslin	1	male	not at all	not at all	not at all	poorest	1																					yes	no	no	no	no	no	no	no	yes, smokes nothing
211	571436	24	20-24	1237	addis adaba	urban	primary	piped to yard/plot	on premises	pit latrine with slab	yes	yes	orthodox	2	female	less than once a week	at least once a week	at least once a week	richest	2	yes	no	yes	yes	no	no	yes	yes	no	no	yes	no	no	no	no	yes	no		yes	no	yes	no	no	no	no	no	no	no	yes, smokes nothing
211	571436	32	30-34	1237	addis adaba	urban	secondary	piped to yard/plot	on premises	pit latrine with slab	yes	yes	orthodox	1	male	less than once a week	at least once a week	at least once a week	richest	1	yes	yes	yes	no	no	yes	yes	yes	no	no	no	no	no	no	no	yes	yes		no	no	yes	no	no	no	no	no	no	no	yes, smokes nothing
212	57437	23	20-24	1237	harari	rural	no education	protected well	120	pit latrine without slab/open pit	no	no	muslin	2	male	not at all	at least once a week	not at all	poorest	3	yes	no	no	no	no	yes	no	no	yes	no	no	no	no	no	no	no	yes		no	no	yes	no	no	no	no	no	no	no	yes, smokes nothing
212	57437	23	20-24	1237	harari	rural	no education	protected well	120	pit latrine without slab/open pit	no	no	muslin	2	male	not at all	at least once a week	not at all	poorest	3	yes	no	no	no	no	yes	no	no	yes	no	no	no	no	no	no	no	yes		no	no	yes	no	no	no	no	no	no	no	yes, smokes nothing
213	1976129	28	25-29	1237	oromia	rural	primary	protected spring	10	no facility/bush/field	no	no	muslin	1	male	not at all	less than once a week	less than once a week	poorer	1	yes	no	no	no	no	no	no	no	no	no	no	no	no	no	no	yes	no		yes	no	no	no	no	no	no	no	no	no	yes, smokes nothing
214	893440	33	30-34	1237	somali	rural	no education	protected well	30	pit latrine with slab	no	no	muslin	1	female	not at all	not at all	not at all	middle	4	yes	no	no	no	no	no	yes	no	no	no	no	no	no	no	no	no	no		no	no	yes	no	no	no	no	no	no	no	yes, smokes nothing
214	893440	32	30-34	1237	somali	rural	no education	unprotected well	15	no facility/bush/field	no	no	muslin	3	female	not at all	not at all	not at all	poorest	9	yes	yes	yes	no	yes	no	yes	no	no	no	no	no	no	no	no	no	no		no	no	no	no	no	no	no	no	no	no	yes, smokes nothing
215	1503465	27	25-29	1237	snnpr	rural	primary	protected well	40	pit latrine without slab/open pit	no	no	protestant	1	male	not at all	not at all	not at all	middle	3	yes	no	no	yes	no	yes	yes	no	yes	no	no	no	no	no	no	no	no		no	no	no	no	no	no	no	no	no	no	yes, smokes nothing
216	908728	42	40-44	1237	snnpr	rural	no education	public tap/standpipe	180	no facility/bush/field	no	no	protestant	2	male	not at all	not at all	not at all	poorest	4	yes	no	no	no	no	no	no	no	no	no	no	no	no	no	no	no	no		no	no	no	no	no	no	no	no	no	no	yes, smokes nothing
216	908728	42	40-44	1237	snnpr	rural	no education	public tap/standpipe	180	no facility/bush/field	no	no	protestant	2	male	not at all	not at all	not at all	poorest	4	yes	no	no	no	no	no	no	no	no	no	no	no	no	no	no	no	no		no	no	no	no	no	no	no	no	no	no	yes, smokes nothing
216	908728	27	25-29	1237	snnpr	rural	primary	piped into dwelling	on premises	pit latrine without slab/open pit	no	no	protestant	2	male	not at all	not at all	not at all	richer	2																					no	no	no	no	no	no	no	no	yes, smokes nothing
217	1750238	20	20-24	1237	snnpr	rural	no education	river/dam/lake/ponds/stream/canal/irrigation channel	60	no facility/bush/field	no	no	orthodox	2	male	not at all	not at all	less than once a week	poorer	2																					no	no	no	no	no	no	no	no	yes, smokes nothing
217	1750238	20	20-24	1237	snnpr	rural	no education	river/dam/lake/ponds/stream/canal/irrigation channel	60	no facility/bush/field	no	no	orthodox	2	male	not at all	not at all	less than once a week	poorer	2																					no	no	no	no	no	no	no	no	yes, smokes nothing
217	1750238	35	35-39	1237	snnpr	rural	no education	protected spring	30	pit latrine without slab/open pit	no	no	orthodox	2	male	not at all	not at all	not at all	middle	6	yes	no	no	no	no	no	yes	yes	no	no	yes	no	no	no	no	yes	no		yes	no	no	no	no	no	no	no	no	no	yes, smokes nothing
217	1750238	35	35-39	1237	snnpr	rural	primary	river/dam/lake/ponds/stream/canal/irrigation channel	30	no facility/bush/field	no	no	orthodox	2	male	not at all	not at all	not at all	poorer	9	yes	no	no	no	no	no	no	no	no	no	no	no	no	no	no	no	no		yes	no	no	no	no	no	no	no	no	no	yes, smokes nothing
217	1750238	40	40-44	1237	snnpr	rural	no education	protected spring	30	pit latrine without slab/open pit	no	no	orthodox	2	female	not at all	less than once a week	less than once a week	richer	4	yes	no	no	no	no	no	no	no	no	no	no	no	no	no	no	no	no		yes	no	yes	no	no	no	no	no	no	no	yes, smokes nothing
217	1750238	32	30-34	1237	snnpr	rural	no education	unprotected spring	30	pit latrine without slab/open pit	no	no	orthodox	2	male	not at all	less than once a week	not at all	middle	5	no	no	no	no	no	no	yes	yes	no	no	no	no	no	no	no	no	no		no	no	yes	no	no	no	no	no	no	no	yes, smokes nothing
217	1750238	35	35-39	1237	snnpr	rural	no education	unprotected spring	6	no facility/bush/field	no	no	orthodox	2	male	not at all	not at all	not at all	poorest	8	yes	no	no	no	no	no	no	yes	no	no	no	yes	no	no	no	yes	no		no	no	no	no	no	no	no	no	no	no	yes, smokes nothing
217	1750238	27	25-29	1237	snnpr	rural	no education	public tap/standpipe	50	no facility/bush/field	no	no	orthodox	1	female	not at all	not at all	not at all	poorer	5																					no	no	no	no	no	no	no	no	yes, smokes nothing
217	1750238	28	25-29	1237	snnpr	rural	no education	unprotected spring	30	pit latrine without slab/open pit	no	no	orthodox	1	male	not at all	at least once a week	not at all	richer	4																					no	no	no	no	no	no	no	no	yes, smokes nothing
218	2169789	37	35-39	1237	amhara	rural	no education	public tap/standpipe	5	no facility/bush/field	no	no	orthodox	1	male	not at all	not at all	not at all	middle	1																					no	no	no	no	no	no	no	no	yes, smokes nothing
218	2169789	30	30-34	1237	amhara	rural	no education	protected spring	60	pit latrine without slab/open pit	no	no	orthodox	1	female	not at all	not at all	not at all	middle	1																					no	no	no	no	no	no	no	no	yes, smokes nothing
219	48316	31	30-34	1237	gambela	rural	primary	tube well or borehole	30	no facility/bush/field	no	no	protestant	2	male	not at all	not at all	not at all	poorest	5																					no	no	no	no	no	no	yes	no	no
219	48316	25	25-29	1237	gambela	rural	primary	protected well	15	no facility/bush/field	no	no	protestant	2	female	not at all	less than once a week	not at all	poorest	1	yes	yes	no	no	yes	no	yes	yes	yes	yes	yes	yes	yes	no	yes	yes	no		no	no	no	no	no	yes	no	no	no	no	no
220	928438	35	35-39	1237	tigray	rural	primary	piped to yard/plot	on premises	pit latrine with slab	yes	no	orthodox	1	female	not at all	less than once a week	less than once a week	richest	6																					no	no	no	no	no	no	no	no	yes, smokes nothing
221	77621	23	20-24	1237	gambela	urban	primary	piped to neighbor	on premises	flush to pit latrine	yes	yes	orthodox	1	male	not at all	less than once a week	at least once a week	richest	1	yes	no	yes	no	yes	yes	yes	no	yes	yes	no	no	no	no	no	no	no		yes	no	no	no	no	no	no	no	no	no	yes, smokes nothing
226	530905	24	20-24	1237	tigray	urban	no education	public tap/standpipe	10	no facility/bush/field	yes	no	orthodox	2	female	not at all	at least once a week	not at all	richest	3	yes	no	no	yes	no	no	yes	no	no	no	no	no	no	no	no	no	no		no	no	no	no	no	no	no	no	no	no	yes, smokes nothing
226	530905	30	30-34	1237	tigray	urban	secondary	public tap/standpipe	10	no facility/bush/field	yes	no	orthodox	2	male	less than once a week	at least once a week	less than once a week	richest	3	yes	no	yes	no	no	yes	yes	no	no	no	no	no	no	no	no	no	no		no	no	no	no	no	no	no	no	no	no	yes, smokes nothing
227	3283103	32	30-34	1237	oromia	rural	no education	unprotected spring	120	pit latrine without slab/open pit	no	no	muslin	2	male	not at all	not at all	not at all	poorer	4	yes	yes	no	no	no	no	yes	yes	no	no	yes	yes	yes	no	no	no	no		yes	no	yes	no	no	no	no	no	no	no	yes, smokes nothing
227	3283103	28	25-29	1237	oromia	rural	primary	unprotected spring	30	pit latrine without slab/open pit	no	no	muslin	2	male	not at all	not at all	not at all	richer	3	yes	no	no	no	no	no	yes	yes	no	no	no	no	no	no	no	no	no		no	no	no	no	no	no	no	no	no	no	yes, smokes nothing
227	3283103	38	35-39	1237	oromia	rural	no education	unprotected spring	180	pit latrine without slab/open pit	no	no	muslin	1	male	not at all	less than once a week	not at all	richer	9																					no	no	no	no	no	no	no	no	yes, smokes nothing
227	3283103	21	20-24	1237	oromia	rural	no education	protected spring	15	pit latrine without slab/open pit	no	no	muslin	1	female	not at all	not at all	not at all	richer	1	no	no	no	no	no	no	no	no	no	no	no	no	no	no	no	no	no		no	no	no	no	no	no	no	no	no	no	yes, smokes nothing
227	3283103	31	30-34	1237	oromia	rural	no education	unprotected spring	10	pit latrine without slab/open pit	no	no	muslin	1	male	not at all	not at all	not at all	poorer	4																					no	no	no	no	no	no	no	no	yes, smokes nothing
228	41163	28	25-29	1237	harari	urban	secondary	piped to yard/plot	on premises	no facility/bush/field	yes	yes	orthodox	1	male	less than once a week	less than once a week	at least once a week	richest	1																					no	no	no	no	no	no	no	no	yes, smokes nothing
230	229491	21	20-24	1237	afar	urban	higher	piped into dwelling	on premises	flush to pit latrine	yes	no	orthodox	1	male	not at all	less than once a week	less than once a week	richest	1	yes	no	yes	yes	no	no	no	no	no	no	no	no	no	no	no	no	no		no	no	no	no	no	no	no	no	no	no	yes, smokes nothing
230	229491	29	25-29	1237	afar	urban	higher	piped to yard/plot	on premises	pit latrine with slab	yes	no	catholic	1	male	at least once a week	not at all	at least once a week	richest	1	no	no	yes	no	no	yes	yes	no	no	no	no	no	no	no	no	no	no		no	no	yes	no	no	no	no	no	no	no	yes, smokes nothing
231	57112	29	25-29	1237	gambela	urban	secondary	piped to yard/plot	on premises	pit latrine with slab	yes	yes	protestant	1	female	less than once a week	not at all	at least once a week	richest	3	yes	yes	yes	no	no	no	no	no	no	no	no	no	no	no	no	no	no		no	no	no	no	no	no	no	no	no	no	yes, smokes nothing
233	50075	38	35-39	1237	gambela	rural	no education	river/dam/lake/ponds/stream/canal/irrigation channel	60	no facility/bush/field	no	no	protestant	3	female	not at all	not at all	not at all	poorest	8	no	no	no	no	no	no	no	no	no	no	no	no	no	no	no	no	no		no	no	no	no	no	no	no	no	no	no	yes, smokes nothing
233	50075	30	30-34	1237	gambela	rural	no education	river/dam/lake/ponds/stream/canal/irrigation channel	45	no facility/bush/field	no	no	protestant	1	female	not at all	not at all	not at all	poorest	4																					no	no	no	no	no	no	no	no	yes, smokes nothing
233	50075	33	30-34	1237	gambela	rural	no education	tube well or borehole	10	no facility/bush/field	no	no	protestant	2	female	not at all	not at all	not at all	poorer	6	yes	no	no	no	no	yes	yes	no	no	no	no	no	no	no	no	no	yes		yes	yes	no	no	no	no	no	no	yes	no	no
233	50075	26	25-29	1237	gambela	rural	primary	river/dam/lake/ponds/stream/canal/irrigation channel	40	no facility/bush/field	no	no	protestant	2	female	not at all	not at all	not at all	poorest	3	yes	no	no	no	no	no	no	no	no	no	no	no	no	no	no	no	yes		yes	no	no	no	no	no	no	no	no	no	yes, smokes nothing
233	50075	30	30-34	1237	gambela	rural	primary	river/dam/lake/ponds/stream/canal/irrigation channel	10	no facility/bush/field	no	no	protestant	3	male	not at all	not at all	not at all	poorest	7	no	no	no	no	no	no	no	no	no	no	no	no	no	no	no	no	no		no	no	no	no	no	no	no	no	no	no	yes, smokes nothing
233	50075	35	35-39	1237	gambela	rural	no education	river/dam/lake/ponds/stream/canal/irrigation channel	60	no facility/bush/field	no	no	traditional	2	female	not at all	not at all	not at all	poorest	6	yes	no	yes	no	yes	no	no	no	no	no	no	no	no	no	no	no	no		no	yes	no	no	no	no	no	no	no	no	yes, smokes nothing
234	2502914	31	30-34	1237	oromia	rural	no education	unprotected spring	20	no facility/bush/field	no	no	orthodox	2	male	not at all	not at all	not at all	poorer	4	yes	no	no	no	no	no	yes	yes	no	no	no	no	no	no	no	no	no		yes	no	no	no	no	no	no	no	no	no	yes, smokes nothing
234	2502914	40	40-44	1237	oromia	rural	no education	public tap/standpipe	5	no facility/bush/field	no	no	protestant	3	male	not at all	not at all	not at all	poorer	8																					no	no	no	no	no	no	no	no	yes, smokes nothing
234	2502914	26	25-29	1237	oromia	rural	primary	public tap/standpipe	30	pit latrine without slab/open pit	no	no	protestant	1	female	not at all	not at all	not at all	middle	1	yes	no	no	no	no	no	yes	no	no	no	no	no	no	no	no	no	yes		no	yes	no	no	no	no	no	no	no	no	yes, smokes nothing
235	43106	33	30-34	1237	afar	rural	no education	river/dam/lake/ponds/stream/canal/irrigation channel	30	pit latrine without slab/open pit	yes	no	muslin	2	male	not at all	not at all	not at all	poorest	5																					no	no	no	no	no	no	no	no	yes, smokes nothing
235	43106	36	35-39	1237	afar	rural	no education	river/dam/lake/ponds/stream/canal/irrigation channel	60	no facility/bush/field	no	no	muslin	2	male	not at all	not at all	not at all	poorest	9																					no	no	no	no	no	no	no	no	yes, smokes nothing
235	43106	40	40-44	1237	afar	rural	no education	river/dam/lake/ponds/stream/canal/irrigation channel	300	no facility/bush/field	yes	no	muslin	1	female	not at all	not at all	not at all	poorest	8																					yes	no	no	no	no	no	no	no	yes, smokes nothing
236	653583	19	15-19	1237	addis adaba	urban	primary	piped to yard/plot	on premises	pit latrine without slab/open pit	yes	no	orthodox	1	male	not at all	at least once a week	at least once a week	richest	2	yes	no	no	no	no	no	no	no	no	no	no	no	no	no	no	no	no		no	no	no	no	no	no	no	no	no	no	yes, smokes nothing
237	463266	22	20-24	1237	tigray	urban	primary	piped to yard/plot	on premises	pit latrine with slab	yes	no	orthodox	1	male	less than once a week	not at all	at least once a week	richest	1	yes	no	no	yes	no	yes	yes	no	no	no	no	no	no	no	no	yes	no		yes	no	no	no	no	no	no	no	no	no	yes, smokes nothing
237	463266	26	25-29	1237	tigray	urban	primary	piped to yard/plot	on premises	flush to septic tank	yes	no	orthodox	1	female	not at all	less than once a week	not at all	richest	2	yes	no	no	no	no	no	yes	no	no	no	no	no	no	no	no	yes	no		yes	no	no	no	no	no	no	no	no	no	yes, smokes nothing
239	332930	38	35-39	1237	somali	rural	no education	tanker truck	on premises	pit latrine with slab	yes	yes	muslin	2	male	not at all	at least once a week	at least once a week	richest	8																					yes	no	no	no	no	no	no	no	yes, smokes nothing
239	332930	26	25-29	1237	somali	rural	no education	tanker truck	on premises	pit latrine with slab	no	no	muslin	1	male	not at all	not at all	not at all	middle	2																					yes	no	no	no	no	no	no	no	yes, smokes nothing
239	332930	22	20-24	1237	somali	rural	no education	tanker truck	on premises	no facility/bush/field	no	no	muslin	3	male	not at all	not at all	not at all	poorest	4	no	no	no	no	no	no	no	no	no	no	no	no	no	no	no	no	no		no	no	no	no	no	no	no	no	no	no	yes, smokes nothing
241	88137	33	30-34	1237	afar	rural	no education	unprotected well	5	no facility/bush/field	no	no	muslin	1	male	not at all	not at all	less than once a week	poorest	9																					no	no	no	no	no	no	no	no	yes, smokes nothing
241	88137	29	25-29	1237	afar	rural	no education	public tap/standpipe	30	no facility/bush/field	no	no	muslin	1	female	not at all	at least once a week	not at all	poorest	4																					no	no	no	no	no	no	no	no	yes, smokes nothing
241	88137	36	35-39	1237	afar	rural	no education	unprotected well	200	no facility/bush/field	no	no	muslin	2	female	not at all	not at all	not at all	poorest	7	yes	no	yes	no	no	no	yes	no	no	no	no	no	no	no	no	yes	no		no	no	no	no	no	no	no	no	no	no	yes, smokes nothing
242	95418	19	15-19	1237	dire dawa	rural	primary	unprotected well	120	no facility/bush/field	no	no	muslin	2	male	not at all	not at all	not at all	poorest	2	yes	no	yes	no	no	no	yes	no	no	no	no	no	no	no	no	no	no		no	no	yes	no	no	no	no	no	no	no	yes, smokes nothing
243	41296	35	35-39	1237	gambela	rural	no education	public tap/standpipe	10	pit latrine without slab/open pit	no	no	protestant	2	male	not at all	not at all	not at all	middle	6	yes	no	no	no	no	no	no	no	no	no	no	no	no	no	no	no	no		no	no	no	no	no	no	no	no	no	no	yes, smokes nothing
244	73384	28	25-29	1237	benishangul	rural	no education	tube well or borehole	30	pit latrine without slab/open pit	no	no	orthodox	1	male	not at all	less than once a week	not at all	poorer	4	yes	no	no	no	no	no	yes	no	no	yes	no	no	no	no	no	no	no		yes	yes	no	no	no	no	no	no	no	no	yes, smokes nothing
244	73384	23	20-24	1237	benishangul	rural	primary	tube well or borehole	10	pit latrine without slab/open pit	no	no	orthodox	1	male	less than once a week	less than once a week	not at all	richer	1	yes	no	no	no	yes	yes	yes	no	no	yes	no	no	yes	no	no	yes	no		yes	no	no	no	no	no	no	no	no	no	yes, smokes nothing
245	3043524	31	30-34	1237	oromia	rural	no education	rainwater	60	pit latrine without slab/open pit	no	no	muslin	3	male	not at all	at least once a week	not at all	richer	7	no	no	no	no	no	no	no	no	no	no	no	no	no	no	no	no	no		no	no	yes	no	no	no	no	no	no	no	yes, smokes nothing
245	3043524	31	30-34	1237	oromia	rural	no education	rainwater	60	pit latrine without slab/open pit	no	no	muslin	3	male	not at all	at least once a week	not at all	richer	7	no	no	no	no	no	no	no	no	no	no	no	no	no	no	no	no	no		no	no	yes	no	no	no	no	no	no	no	yes, smokes nothing
245	3043524	23	20-24	1237	oromia	rural	no education	unprotected spring	60	pit latrine without slab/open pit	no	no	muslin	2	male	not at all	not at all	not at all	poorer	3																					no	no	no	no	no	no	no	no	yes, smokes nothing
245	3043524	35	35-39	1237	oromia	rural	no education	unprotected spring	360	pit latrine without slab/open pit	no	no	muslin	3	male	not at all	not at all	not at all	poorer	6	no	no	no	no	no	no	no	no	no	no	no	no	no	no	no	no	no		no	no	no	no	no	no	no	no	no	no	yes, smokes nothing
245	3043524	40	40-44	1237	oromia	rural	no education	rainwater	30	no facility/bush/field	no	no	muslin	2	male	not at all	not at all	not at all	poorest	8	yes	no	yes	no	no	no	yes	yes	no	yes	yes	yes	no	yes	no	no	yes		yes	yes	yes	no	no	no	no	no	no	no	yes, smokes nothing
245	3043524	23	20-24	1237	oromia	rural	primary	unprotected spring	40	pit latrine without slab/open pit	no	no	muslin	1	male	not at all	not at all	not at all	poorer	1																					no	no	no	no	no	no	no	no	yes, smokes nothing
247	559482	25	25-29	1237	addis adaba	urban	secondary	piped into dwelling	on premises	flush to piped sewer system	yes	yes	muslin	1	male	less than once a week	at least once a week	at least once a week	richest	2																					no	no	no	no	no	no	no	no	yes, smokes nothing
248	2718889	34	30-34	1237	oromia	rural	no education	public tap/standpipe	10	pit latrine without slab/open pit	no	no	orthodox	2	male	not at all	not at all	not at all	middle	3																					no	no	no	no	no	no	no	no	yes, smokes nothing
248	2718889	26	25-29	1237	oromia	rural	no education	protected well	5	pit latrine without slab/open pit	no	no	protestant	1	male	not at all	at least once a week	less than once a week	richer	3	yes	no	no	no	no	no	yes	no	no	no	no	no	no	no	no	no	yes		no	no	no	no	no	no	no	no	no	no	yes, smokes nothing
248	2718889	20	20-24	1237	oromia	rural	primary	protected spring	10	pit latrine without slab/open pit	no	no	protestant	1	male	not at all	at least once a week	not at all	richer	1	yes	no	no	no	no	no	no	no	no	no	no	no	no	no	no	no	no		no	no	no	no	no	no	no	no	no	no	yes, smokes nothing
249	54613	40	40-44	1237	afar	rural	no education	river/dam/lake/ponds/stream/canal/irrigation channel	480	no facility/bush/field	no	no	muslin	2	male	not at all	not at all	not at all	poorest	5																					no	no	no	no	no	no	no	no	yes, smokes nothing
249	54613	30	30-34	1237	afar	rural	no education	tanker truck	90	no facility/bush/field	no	no	muslin	4	male	not at all	not at all	less than once a week	poorest	8	yes	no	no	no	no	no	yes	no	no	no	no	no	no	no	no	no	no		yes	no	yes	no	no	no	no	no	no	no	yes, smokes nothing
249	54613	21	20-24	1237	afar	rural	no education	protected spring	240	no facility/bush/field	no	no	muslin	1	male	not at all	not at all	not at all	poorest	1	yes	no	no	no	no	yes	yes	no	no	no	no	no	no	no	no	no	no		yes	no	yes	yes	no	no	no	no	no	no	yes, smokes nothing
249	54613	25	25-29	1237	afar	rural	no education	not a dejure resident	not a dejure resident	not a dejure resident	not a dejure resident	not a dejure resident	muslin	1	male	not at all	not at all	not at all	poorest	7	yes	no	no	no	no	no	no	no	no	no	no	no	no	no	no	no	no		no	no	yes	yes	no	no	no	no	no	no	yes, smokes nothing
250	346525	38	35-39	1237	somali	rural	no education	river/dam/lake/ponds/stream/canal/irrigation channel	120	no facility/bush/field	no	no	muslin	2	male	not at all	not at all	not at all	poorest	8	yes	no	no	no	no	no	no	no	no	no	no	no	no	no	no	no	no		no	no	yes	no	no	no	no	no	no	no	yes, smokes nothing
250	346525	36	35-39	1237	somali	rural	no education	river/dam/lake/ponds/stream/canal/irrigation channel	90	no facility/bush/field	no	no	muslin	1	male	not at all	not at all	not at all	poorest	9	yes	no	no	no	no	no	yes	no	no	no	no	no	no	no	no	no	no		no	no	yes	no	no	no	no	no	no	no	yes, smokes nothing
251	234596	32	30-34	1237	somali	rural	no education	unprotected well	30	no facility/bush/field	no	no	muslin	1	female	not at all	not at all	not at all	poorest	4																					yes	no	no	no	no	no	no	no	yes, smokes nothing
251	234596	31	30-34	1237	somali	rural	no education	protected well	5	no facility/bush/field	no	no	muslin	2	male	not at all	not at all	not at all	poorest	6																					no	no	no	no	no	no	no	no	yes, smokes nothing
253	1282646	21	20-24	1237	tigray	rural	primary	tube well or borehole	15	no facility/bush/field	no	no	orthodox	1	male	less than once a week	not at all	less than once a week	poorer	1																					no	no	no	no	no	no	no	no	yes, smokes nothing
253	1282646	22	20-24	1237	tigray	rural	primary	river/dam/lake/ponds/stream/canal/irrigation channel	150	pit latrine without slab/open pit	yes	no	muslin	1	male	not at all	not at all	not at all	richer	1																					yes	no	no	no	no	no	no	no	yes, smokes nothing
253	1282646	37	35-39	1237	tigray	rural	no education	tube well or borehole	30	no facility/bush/field	yes	no	orthodox	2	male	not at all	not at all	not at all	richest	4	yes	no	no	no	no	no	yes	no	no	no	no	no	no	yes	no	no	no		yes	no	no	no	no	no	no	no	no	no	yes, smokes nothing
253	1282646	30	30-34	1237	tigray	rural	no education	public tap/standpipe	30	no facility/bush/field	no	no	orthodox	2	female	not at all	not at all	not at all	middle	5																					no	yes	no	no	no	no	no	no	yes, smokes nothing
253	1282646	32	30-34	1237	tigray	rural	no education	tube well or borehole	20	no facility/bush/field	no	no	orthodox	2	male	not at all	not at all	not at all	poorest	4	yes	no	no	no	no	no	yes	no	no	yes	no	no	no	no	no	no	no		yes	no	no	no	no	no	no	no	no	no	yes, smokes nothing
253	1282646	28	25-29	1237	tigray	rural	no education	tube well or borehole	60	no facility/bush/field	no	no	orthodox	3	male	not at all	not at all	not at all	poorer	4	yes	no	no	no	no	no	no	no	no	no	no	no	no	no	no	no	no		yes	no	no	no	no	no	no	no	no	no	yes, smokes nothing
253	1282646	20	20-24	1237	tigray	rural	no education	tube well or borehole	5	no facility/bush/field	no	no	orthodox	1	male	not at all	not at all	not at all	poorest	1	yes	no	no	no	no	no	yes	no	no	no	no	no	no	no	no	no	no		no	no	no	no	no	no	no	no	no	no	yes, smokes nothing
253	1282646	23	20-24	1237	tigray	rural	primary	tube well or borehole	30	no facility/bush/field	no	no	orthodox	2	male	less than once a week	less than once a week	not at all	middle	2	yes	no	yes	no	no	yes	yes	no	yes	no	no	no	no	no	no	yes	no		no	no	yes	no	no	no	no	no	no	no	yes, smokes nothing
254	1933118	23	20-24	1237	amhara	rural	no education	public tap/standpipe	30	pit latrine without slab/open pit	no	no	muslin	2	male	not at all	not at all	not at all	richer	3	yes	no	no	no	no	no	no	no	no	no	no	no	no	no	no	no	no		yes	no	no	no	no	no	no	no	no	no	yes, smokes nothing
254	1933118	25	25-29	1237	amhara	rural	primary	tube well or borehole	60	pit latrine without slab/open pit	no	no	muslin	2	male	not at all	not at all	not at all	middle	3	no	no	no	no	no	no	yes	no	no	no	no	no	no	no	no	no	no		no	no	no	no	no	no	no	no	no	no	yes, smokes nothing
255	572379	28	25-29	1237	tigray	rural	no education	tube well or borehole	5	no facility/bush/field	no	no	orthodox	1	male	not at all	not at all	not at all	poorest	3	yes	no	no	no	no	no	yes	no	no	no	no	no	no	no	no	yes	no		yes	no	no	no	no	no	no	no	no	no	yes, smokes nothing
255	572379	27	25-29	1237	tigray	rural	no education	tube well or borehole	60	no facility/bush/field	no	no	orthodox	2	male	not at all	not at all	not at all	poorer	5	yes	no	no	no	no	no	yes	no	no	no	no	no	no	no	no	yes	no		no	no	no	no	no	no	no	no	no	no	yes, smokes nothing
255	572379	27	25-29	1237	tigray	rural	no education	tube well or borehole	60	no facility/bush/field	no	no	orthodox	2	male	not at all	not at all	not at all	poorer	5	yes	no	no	no	no	no	yes	no	no	no	no	no	no	no	no	yes	no		no	no	no	no	no	no	no	no	no	no	yes, smokes nothing
256	132305	26	25-29	1237	benishangul	rural	no education	unprotected spring	25	no facility/bush/field	no	no	muslin	2	male	not at all	not at all	not at all	poorer	4	yes	no	no	no	no	no	no	no	no	no	no	no	no	no	no	no	no		yes	no	no	no	no	no	no	no	no	no	yes, smokes nothing
257	54279	22	20-24	1237	harari	urban	no education	piped to neighbor	on premises	no facility/bush/field	no	no	muslin	3	male	not at all	not at all	not at all	poorer	4	yes	no	no	no	no	no	no	no	no	no	no	no	no	no	no	no	no		no	no	no	no	no	no	no	no	no	no	yes, smokes nothing
257	54279	26	25-29	1237	harari	urban	no education	piped to yard/plot	on premises	no facility/bush/field	yes	no	muslin	1	female	not at all	not at all	not at all	richest	5	yes	no	no	no	no	no	yes	no	no	no	yes	no	no	no	no	no	no		no	no	no	no	no	no	no	no	no	no	yes, smokes nothing
257	54279	18	15-19	1237	harari	urban	primary	piped to neighbor	on premises	no facility/bush/field	yes	no	protestant	1	male	not at all	not at all	less than once a week	richer	1	yes	yes	yes	no	no	yes	yes	no	yes	no	yes	no	no	no	no	no	no		yes	no	no	no	no	no	no	no	no	no	yes, smokes nothing
258	826654	39	35-39	1237	tigray	rural	no education	unprotected spring	30	no facility/bush/field	no	no	orthodox	2	male	not at all	less than once a week	not at all	poorest	7																					no	no	no	no	no	no	no	no	yes, smokes nothing
258	826654	37	35-39	1237	tigray	rural	no education	river/dam/lake/ponds/stream/canal/irrigation channel	120	no facility/bush/field	no	no	orthodox	1	male	not at all	less than once a week	not at all	poorest	7																					no	no	no	no	no	no	no	no	yes, smokes nothing
258	826654	39	35-39	1237	tigray	rural	no education	unprotected well	20	no facility/bush/field	no	no	orthodox	3	male	not at all	not at all	not at all	poorest	8	yes	no	no	no	no	yes	yes	no	yes	no	no	no	no	no	no	no	yes		don't know	yes	no	no	no	no	no	no	no	no	yes, smokes nothing
258	826654	39	35-39	1237	tigray	rural	no education	unprotected well	20	no facility/bush/field	no	no	orthodox	3	male	not at all	not at all	not at all	poorest	8	yes	no	no	no	no	yes	yes	no	yes	no	no	no	no	no	no	no	yes		don't know	yes	no	no	no	no	no	no	no	no	yes, smokes nothing
258	826654	21	20-24	1237	tigray	rural	primary	river/dam/lake/ponds/stream/canal/irrigation channel	30	no facility/bush/field	no	no	orthodox	1	male	not at all	not at all	not at all	poorest	1																					yes	no	no	no	no	no	no	no	yes, smokes nothing
258	826654	33	30-34	1237	tigray	rural	no education	unprotected spring	15	no facility/bush/field	no	no	orthodox	1	male	not at all	not at all	not at all	poorer	6																					yes	no	no	no	no	no	no	no	yes, smokes nothing
258	826654	34	30-34	1237	tigray	rural	no education	unprotected well	120	no facility/bush/field	no	no	orthodox	1	male	not at all	not at all	not at all	poorest	5																					no	no	no	no	no	no	no	no	yes, smokes nothing
258	826654	24	20-24	1237	tigray	rural	primary	unprotected well	15	no facility/bush/field	no	no	orthodox	2	male	less than once a week	not at all	not at all	poorest	2	yes	no	no	no	no	no	yes	no	no	no	no	no	no	no	no	no	no		no	no	no	no	no	no	no	no	no	no	yes, smokes nothing
260	10197	21	20-24	1237	gambela	rural	secondary	river/dam/lake/ponds/stream/canal/irrigation channel	20	no facility/bush/field	no	no	catholic	2	male	not at all	not at all	not at all	poorest	2	yes	no	yes	no	no	no	no	no	no	no	no	no	no	no	no	no	no		no	no	no	no	no	no	no	no	no	no	yes, smokes nothing
260	10197	36	35-39	1237	gambela	rural	no education	river/dam/lake/ponds/stream/canal/irrigation channel	10	no facility/bush/field	no	no	protestant	3	male	not at all	not at all	not at all	poorest	7	yes	no	no	no	no	no	no	no	no	no	no	no	no	no	no	no	no		no	no	no	no	no	no	no	no	no	no	yes, smokes nothing
260	10197	36	35-39	1237	gambela	rural	no education	river/dam/lake/ponds/stream/canal/irrigation channel	10	no facility/bush/field	no	no	protestant	3	male	not at all	not at all	not at all	poorest	7	yes	no	no	no	no	no	no	no	no	no	no	no	no	no	no	no	no		no	no	no	no	no	no	no	no	no	no	yes, smokes nothing
260	10197	22	20-24	1237	gambela	rural	no education	river/dam/lake/ponds/stream/canal/irrigation channel	30	no facility/bush/field	no	no	protestant	4	male	not at all	not at all	not at all	poorest	1	yes	no	yes	no	no	no	no	no	no	no	no	no	no	no	no	no	no		no	no	no	no	no	no	no	no	no	no	yes, smokes nothing
261	478881	31	30-34	1237	addis adaba	urban	higher	public tap/standpipe	70	pit latrine without slab/open pit	yes	yes	orthodox	2	male	not at all	at least once a week	at least once a week	richest	2	no	no	no	no	no	no	no	no	no	no	no	no	no	no	no	no	no		no	no	no	no	no	no	no	no	no	no	yes, smokes nothing
261	478881	22	20-24	1237	addis adaba	urban	primary	public tap/standpipe	60	pit latrine without slab/open pit	yes	no	orthodox	1	male	not at all	at least once a week	at least once a week	richest	1																					no	no	no	no	no	no	no	no	yes, smokes nothing
261	478881	30	30-34	1237	addis adaba	urban	primary	unprotected spring	0	no facility/bush/field	yes	no	orthodox	1	female	not at all	less than once a week	at least once a week	richest	2																					no	no	no	no	no	no	no	no	yes, smokes nothing
262	1775248	27	25-29	1237	snnpr	rural	primary	protected well	30	pit latrine without slab/open pit	no	no	muslin	1	female	not at all	at least once a week	not at all	poorer	1	yes	no	no	no	no	no	yes	no	no	no	no	no	yes	no	no	no	no		yes	yes	no	no	no	no	no	no	no	no	yes, smokes nothing
262	1775248	31	30-34	1237	snnpr	rural	no education	protected well	30	no facility/bush/field	no	no	orthodox	2	female	not at all	not at all	not at all	poorer	2	yes	no	no	no	no	no	no	no	no	no	no	no	no	no	no	no	no		no	no	no	no	no	no	no	no	no	no	yes, smokes nothing
262	1775248	31	30-34	1237	snnpr	rural	no education	protected well	90	pit latrine without slab/open pit	no	no	muslin	1	male	not at all	at least once a week	less than once a week	richer	3																					no	no	no	no	no	no	no	no	yes, smokes nothing
262	1775248	40	40-44	1237	snnpr	rural	no education	protected well	10	pit latrine without slab/open pit	no	no	muslin	1	male	not at all	not at all	not at all	middle	8																					no	no	no	no	no	no	no	no	yes, smokes nothing
262	1775248	37	35-39	1237	snnpr	rural	no education	protected spring	120	pit latrine without slab/open pit	no	no	muslin	1	male	not at all	not at all	not at all	middle	6																					yes	no	no	no	no	no	no	no	yes, smokes nothing
262	1775248	25	25-29	1237	snnpr	rural	no education	public tap/standpipe	15	pit latrine without slab/open pit	no	no	muslin	1	male	not at all	at least once a week	not at all	richer	2																					no	no	no	no	no	no	no	no	yes, smokes nothing
263	116266	20	20-24	1237	afar	rural	primary	river/dam/lake/ponds/stream/canal/irrigation channel	90	no facility/bush/field	no	no	muslin	5	male	not at all	not at all	not at all	poorest	2	yes	no	yes	no	no	no	no	no	no	no	no	no	no	no	no	no	no		no	no	no	no	no	no	no	no	no	no	yes, smokes nothing
263	116266	33	30-34	1237	afar	rural	no education	river/dam/lake/ponds/stream/canal/irrigation channel	30	no facility/bush/field	no	no	muslin	2	male	not at all	at least once a week	not at all	poorest	9																					no	no	no	no	no	no	no	no	yes, smokes nothing
264	419123	22	20-24	1237	addis adaba	urban	primary	public tap/standpipe	10	flush to somewhere else	yes	no	orthodox	1	female	not at all	less than once a week	at least once a week	richest	1																					no	no	no	no	no	no	no	no	yes, smokes nothing
265	59050	32	30-34	1237	gambela	rural	no education	tube well or borehole	10	pit latrine with slab	yes	no	protestant	2	male	not at all	not at all	at least once a week	middle	6	yes	no	no	no	no	yes	yes	no	yes	no	no	no	no	no	no	no	no		yes	no	no	no	no	no	no	no	no	no	yes, smokes nothing
265	59050	28	25-29	1237	gambela	rural	primary	tube well or borehole	15	pit latrine without slab/open pit	yes	no	protestant	1	male	not at all	not at all	not at all	richer	4																					no	no	no	no	no	no	no	no	yes, smokes nothing
265	59050	20	20-24	1237	gambela	rural	primary	tube well or borehole	30	flush to pit latrine	no	no	protestant	1	male	not at all	not at all	not at all	poorest	1																					no	no	no	no	no	no	no	no	yes, smokes nothing
265	59050	18	15-19	1237	gambela	rural	secondary	tube well or borehole	30	pit latrine without slab/open pit	yes	no	protestant	1	male	not at all	at least once a week	not at all	poorest	1	yes	no	no	no	no	yes	no	no	no	no	no	no	no	no	no	no	no		no	no	no	no	no	no	no	no	no	no	yes, smokes nothing
267	2215002	18	15-19	1237	amhara	rural	primary	public tap/standpipe	10	pit latrine without slab/open pit	no	no	muslin	1	male	not at all	not at all	not at all	middle	1	yes	no	no	no	no	no	no	no	no	no	yes	no	no	no	no	no	no		yes	no	no	no	no	no	no	no	no	no	yes, smokes nothing
267	2215002	30	30-34	1237	amhara	rural	no education	unprotected spring	120	no facility/bush/field	no	no	muslin	1	male	not at all	not at all	not at all	poorer	5	yes	no	no	no	no	no	no	no	no	no	no	no	no	no	no	no	no		no	no	no	no	no	no	no	no	no	no	yes, smokes nothing
267	2215002	19	15-19	1237	amhara	rural	no education	river/dam/lake/ponds/stream/canal/irrigation channel	120	no facility/bush/field	no	no	muslin	1	male	not at all	not at all	not at all	poorest	1																					no	no	no	no	no	no	no	no	yes, smokes nothing
268	839952	24	20-24	1237	tigray	urban	primary	unprotected well	30	pit latrine with slab	yes	no	orthodox	1	male	not at all	not at all	less than once a week	richest	1	yes	no	no	no	no	no	no	no	no	no	no	no	no	no	no	no	no		no	no	no	no	no	no	no	no	no	no	yes, smokes nothing
268	839952	23	20-24	1237	tigray	urban	secondary	piped to yard/plot	on premises	flush to septic tank	yes	no	orthodox	1	male	not at all	less than once a week	at least once a week	richest	1	yes	yes	no	no	no	no	yes	no	yes	no	no	no	yes	no	no	yes	no		yes	no	yes	no	no	no	no	no	no	no	yes, smokes nothing
270	36230	36	35-39	1237	gambela	rural	no education	tube well or borehole	10	no facility/bush/field	no	no	protestant	2	female	not at all	not at all	not at all	poorest	5																					no	no	no	no	no	no	yes	no	no
270	36230	16	15-19	1237	gambela	rural	primary	tube well or borehole	15	pit latrine without slab/open pit	no	no	traditional	1	female	not at all	not at all	at least once a week	poorest	1	no	no	yes	no	no	no	no	no	no	no	no	no	no	no	no	no	no		no	no	yes	no	no	no	no	no	no	no	yes, smokes nothing
271	1702196	28	25-29	1237	snnpr	rural	no education	protected spring	30	pit latrine without slab/open pit	no	no	muslin	2	female	not at all	not at all	not at all	richer	3	yes	no	no	no	no	no	no	no	no	no	no	no	no	no	no	no	no		no	no	yes	no	no	no	no	no	no	no	yes, smokes nothing
271	1702196	25	25-29	1237	snnpr	rural	primary	protected spring	60	pit latrine without slab/open pit	no	no	muslin	1	female	at least once a week	at least once a week	at least once a week	middle	2																					yes	no	no	no	no	no	no	no	yes, smokes nothing
272	1731889	30	30-34	1237	snnpr	rural	primary	unprotected spring	30	pit latrine without slab/open pit	no	no	muslin	3	male	not at all	at least once a week	not at all	richer	6	yes	no	no	no	no	no	no	no	no	no	no	no	no	no	no	no	no		no	no	no	no	no	no	no	no	no	no	yes, smokes nothing
272	1731889	22	20-24	1237	snnpr	rural	no education	unprotected spring	40	no facility/bush/field	no	no	muslin	1	male	not at all	less than once a week	less than once a week	poorer	2																					no	no	no	no	no	no	no	no	yes, smokes nothing
272	1731889	35	35-39	1237	snnpr	rural	secondary	unprotected spring	20	pit latrine without slab/open pit	no	no	protestant	2	female	less than once a week	at least once a week	not at all	richer	6	yes	yes	no	no	no	yes	no	no	no	no	no	no	no	no	no	no	no		no	no	yes	no	no	no	no	no	no	no	yes, smokes nothing
273	68333	27	25-29	1237	dire dawa	urban	higher	bottled water	on premises	pit latrine with slab	yes	yes	orthodox	1	male	less than once a week	less than once a week	at least once a week	richest	1	yes	no	no	no	no	no	no	no	no	no	no	no	no	no	no	no	yes		no	no	yes	no	no	no	no	no	no	no	yes, smokes nothing
275	143955	30	30-34	1237	benishangul	rural	no education	river/dam/lake/ponds/stream/canal/irrigation channel	60	pit latrine without slab/open pit	no	no	muslin	2	male	not at all	not at all	not at all	poorest	3	no	no	no	no	no	no	no	no	no	no	no	no	no	no	no	no	no		no	no	no	no	no	no	no	no	no	no	yes, smokes nothing
276	35753	24	20-24	1237	afar	rural	no education	river/dam/lake/ponds/stream/canal/irrigation channel	180	no facility/bush/field	no	no	muslin	1	female	not at all	not at all	not at all	poorest	1	yes	no	yes	no	no	no	no	no	no	no	no	no	no	no	no	no	no		no	no	yes	no	no	no	no	no	no	no	yes, smokes nothing
276	35753	26	25-29	1237	afar	rural	no education	river/dam/lake/ponds/stream/canal/irrigation channel	180	no facility/bush/field	no	no	muslin	2	female	not at all	not at all	not at all	poorest	2	yes	no	yes	no	no	no	no	no	no	no	no	no	no	no	no	no	no		no	no	no	no	no	no	no	no	no	no	yes, smokes nothing
276	35753	26	25-29	1237	afar	rural	no education	river/dam/lake/ponds/stream/canal/irrigation channel	180	no facility/bush/field	no	no	muslin	2	female	not at all	not at all	not at all	poorest	2	yes	no	yes	no	no	no	no	no	no	no	no	no	no	no	no	no	no		no	no	no	no	no	no	no	no	no	no	yes, smokes nothing
276	35753	28	25-29	1237	afar	rural	no education	unprotected spring	40	no facility/bush/field	no	no	muslin	3	male	not at all	at least once a week	not at all	poorest	4	yes	no	yes	no	no	no	yes	no	no	no	no	no	no	no	no	no	yes		yes	no	no	no	no	no	no	no	no	no	yes, smokes nothing
277	467517	39	35-39	1237	somali	urban	no education	tanker truck	don't know	pit latrine with slab	yes	no	muslin	3	female	not at all	not at all	at least once a week	richest	7	yes	no	no	no	no	no	no	no	no	no	no	no	no	no	no	no	no		no	no	yes	no	no	no	no	no	no	no	yes, smokes nothing
277	467517	39	35-39	1237	somali	urban	no education	tanker truck	don't know	pit latrine with slab	yes	no	muslin	3	female	not at all	not at all	at least once a week	richest	7	yes	no	no	no	no	no	no	no	no	no	no	no	no	no	no	no	no		no	no	yes	no	no	no	no	no	no	no	yes, smokes nothing
277	467517	35	35-39	1237	somali	urban	primary	piped to neighbor	on premises	pit latrine with slab	yes	no	muslin	2	male	not at all	not at all	not at all	richer	6																					no	no	no	no	no	no	no	no	yes, smokes nothing
278	288589	30	30-34	1237	somali	rural	no education	river/dam/lake/ponds/stream/canal/irrigation channel	120	no facility/bush/field	no	no	muslin	3	male	not at all	not at all	not at all	poorest	8	yes	no	yes	no	no	yes	yes	no	no	no	no	no	no	no	no	no	no		yes	no	yes	no	no	no	no	no	no	no	yes, smokes nothing
278	288589	20	20-24	1237	somali	rural	no education	river/dam/lake/ponds/stream/canal/irrigation channel	120	no facility/bush/field	no	no	muslin	1	female	not at all	not at all	not at all	poorest	1	yes	no	yes	no	no	no	no	no	no	no	no	no	no	no	no	no	no		no	no	yes	no	no	no	no	no	no	no	yes, smokes nothing
278	288589	29	25-29	1237	somali	rural	no education	river/dam/lake/ponds/stream/canal/irrigation channel	180	no facility/bush/field	no	no	muslin	3	male	not at all	not at all	not at all	poorest	7	yes	no	yes	no	no	no	no	no	no	no	no	no	no	no	no	no	no		no	no	yes	no	no	no	no	no	no	no	yes, smokes nothing
278	288589	29	25-29	1237	somali	rural	no education	river/dam/lake/ponds/stream/canal/irrigation channel	120	no facility/bush/field	no	no	muslin	2	male	not at all	not at all	not at all	poorest	4																					no	no	no	no	no	no	no	no	yes, smokes nothing
279	1761423	25	25-29	1237	amhara	rural	no education	unprotected well	on premises	no facility/bush/field	no	no	orthodox	3	male	not at all	not at all	not at all	poorest	4	yes	no	yes	no	no	no	yes	no	no	no	no	no	no	no	no	no	no		no	no	no	no	no	no	no	no	no	no	yes, smokes nothing
279	1761423	25	25-29	1237	amhara	rural	no education	unprotected well	on premises	no facility/bush/field	no	no	orthodox	3	male	not at all	not at all	not at all	poorest	4	yes	no	yes	no	no	no	yes	no	no	no	no	no	no	no	no	no	no		no	no	no	no	no	no	no	no	no	no	yes, smokes nothing
280	2357173	43	40-44	1237	oromia	rural	no education	protected spring	5	pit latrine without slab/open pit	no	no	orthodox	1	male	not at all	not at all	not at all	middle	8																					no	no	no	no	no	no	no	no	yes, smokes nothing
280	2357173	38	35-39	1237	oromia	rural	no education	protected spring	5	pit latrine without slab/open pit	no	no	orthodox	2	male	not at all	not at all	not at all	richer	7	yes	no	yes	no	no	no	yes	yes	yes	no	no	yes	no	no	no	yes	yes		yes	yes	no	no	no	no	no	no	no	no	yes, smokes nothing
282	201620	17	15-19	1237	dire dawa	urban	primary	piped to yard/plot	on premises	pit latrine with slab	yes	no	muslin	1	male	less than once a week	less than once a week	less than once a week	richest	1	yes	no	yes	yes	no	no	no	no	no	no	no	no	no	no	no	no	no		no	no	no	no	no	no	no	no	no	no	yes, smokes nothing
282	201620	33	30-34	1237	dire dawa	urban	higher	piped to yard/plot	on premises	flush to septic tank	yes	yes	orthodox	1	male	less than once a week	less than once a week	at least once a week	richest	2																					no	no	no	no	no	no	no	no	yes, smokes nothing
283	41800	30	30-34	1237	afar	rural	no education	public tap/standpipe	60	no facility/bush/field	no	no	muslin	2	male	not at all	not at all	not at all	poorest	5																					yes	no	no	no	no	no	no	no	yes, smokes nothing
284	36820	22	20-24	1237	gambela	urban	secondary	tube well or borehole	20	no facility/bush/field	no	no	protestant	3	female	not at all	not at all	not at all	richer	3	yes	yes	no	no	no	no	no	no	no	no	no	no	no	no	yes	no	no		yes	no	no	no	no	no	no	no	yes	no	no
284	36820	24	20-24	1237	gambela	urban	primary	piped to neighbor	on premises	no facility/bush/field	no	no	protestant	3	male	not at all	not at all	not at all	poorer	2	yes	no	no	no	no	no	no	no	no	no	no	no	no	no	no	no	yes		yes	no	no	no	no	no	no	no	yes	no	no
285	151296	23	20-24	1237	benishangul	rural	secondary	tube well or borehole	90	pit latrine without slab/open pit	yes	no	muslin	2	male	not at all	less than once a week	at least once a week	richest	5																					no	no	no	no	no	no	no	no	yes, smokes nothing
285	151296	21	20-24	1237	benishangul	rural	primary	tube well or borehole	30	pit latrine without slab/open pit	no	no	muslin	2	male	not at all	not at all	not at all	middle	2																					no	no	no	no	no	no	no	no	yes, smokes nothing
286	2501429	23	20-24	1237	oromia	urban	secondary	piped to neighbor	on premises	pit latrine without slab/open pit	yes	yes	orthodox	1	male	at least once a week	less than once a week	at least once a week	richest	1																					no	no	no	no	no	no	no	no	yes, smokes nothing
287	662023	26	25-29	1237	addis adaba	urban	primary	unprotected spring	5	pit latrine without slab/open pit	yes	no	orthodox	1	male	not at all	at least once a week	not at all	richest	1	yes	no	no	no	no	no	yes	no	no	no	no	no	no	no	no	yes	no		no	no	no	no	no	no	no	no	no	no	yes, smokes nothing
289	3640357	35	35-39	1237	oromia	rural	primary	unprotected spring	180	no facility/bush/field	no	no	muslin	2	male	not at all	not at all	not at all	middle	10	no	no	no	no	no	no	yes	no	no	no	no	no	no	no	no	no	no		no	no	no	no	no	no	no	no	no	no	yes, smokes nothing
289	3640357	24	20-24	1237	oromia	rural	primary	unprotected spring	60	no facility/bush/field	no	no	muslin	3	male	not at all	at least once a week	not at all	poorest	5	no	no	no	no	no	no	no	no	no	no	no	no	no	no	no	no	no		no	no	no	no	no	no	no	no	no	no	yes, smokes nothing
289	3640357	24	20-24	1237	oromia	rural	primary	unprotected spring	60	no facility/bush/field	no	no	muslin	3	male	not at all	at least once a week	not at all	poorest	5	no	no	no	no	no	no	no	no	no	no	no	no	no	no	no	no	no		no	no	no	no	no	no	no	no	no	no	yes, smokes nothing
289	3640357	35	35-39	1237	oromia	rural	no education	unprotected spring	120	no facility/bush/field	no	no	muslin	3	male	not at all	not at all	not at all	poorest	7	yes	no	no	no	no	no	no	no	no	no	no	no	no	no	no	yes	no		no	no	no	no	no	no	no	no	no	no	yes, smokes nothing
289	3640357	25	25-29	1237	oromia	rural	no education	unprotected spring	15	no facility/bush/field	no	no	muslin	1	male	not at all	not at all	not at all	poorer	4	yes	no	no	no	no	no	no	no	no	no	no	no	no	no	no	no	no		no	no	no	no	no	no	no	no	no	no	yes, smokes nothing
290	2600153	20	20-24	1237	oromia	urban	primary	piped to yard/plot	on premises	pit latrine with slab	yes	no	orthodox	1	male	not at all	at least once a week	not at all	richest	1																					yes	no	no	no	no	no	no	no	yes, smokes nothing
291	37280	21	20-24	1237	gambela	urban	secondary	piped to yard/plot	on premises	pit latrine with slab	yes	yes	orthodox	1	male	at least once a week	less than once a week	at least once a week	richest	1	yes	yes	no	no	no	yes	yes	no	yes	no	no	no	no	no	no	no	no		yes	no	no	no	no	no	no	no	no	no	yes, smokes nothing
292	3480521	31	30-34	1237	amhara	urban	higher	piped to neighbor	on premises	pit latrine with slab	yes	yes	orthodox	1	male	less than once a week	at least once a week	less than once a week	richest	2																					no	no	no	no	no	no	no	no	yes, smokes nothing
295	1470285	31	30-34	1237	amhara	rural	no education	unprotected spring	30	no facility/bush/field	no	no	orthodox	1	male	not at all	not at all	not at all	poorest	2																					no	no	no	no	no	no	no	no	yes, smokes nothing
296	1948019	25	25-29	1237	tigray	rural	no education	tube well or borehole	5	no facility/bush/field	no	no	orthodox	1	female	not at all	less than once a week	less than once a week	poorer	2	no	no	no	no	no	no	no	no	no	no	no	no	no	no	no	no	no		no	no	no	no	no	no	no	no	no	no	yes, smokes nothing
296	1948019	17	15-19	1237	tigray	rural	no education	unprotected spring	30	no facility/bush/field	no	no	orthodox	1	male	not at all	less than once a week	not at all	poorer	1	yes	no	no	no	no	yes	yes	no	yes	no	no	yes	yes	yes	no	no	yes		no	yes	yes	no	no	no	no	no	no	no	yes, smokes nothing
296	1948019	20	20-24	1237	tigray	rural	secondary	tube well or borehole	20	composting toilet	no	no	orthodox	1	male	not at all	not at all	less than once a week	richer	1	yes	yes	yes	yes	no	yes	yes	no	yes	no	no	no	yes	no	no	no	no		yes	no	yes	no	no	no	no	no	no	no	yes, smokes nothing
297	1740988	40	40-44	1237	snnpr	urban	no education	tube well or borehole	180	pit latrine with slab	yes	no	muslin	1	male	not at all	not at all	not at all	richer	6	yes	no	no	no	no	no	no	no	no	no	no	no	no	no	no	no	no		no	no	no	no	no	no	no	no	no	no	yes, smokes nothing
297	1740988	39	35-39	1237	snnpr	urban	primary	tube well or borehole	60	no facility/bush/field	no	no	muslin	1	male	not at all	not at all	not at all	richer	5																					no	no	no	no	no	no	no	no	yes, smokes nothing
297	1740988	43	40-44	1237	snnpr	urban	primary	protected well	60	pit latrine without slab/open pit	yes	no	muslin	2	female	not at all	not at all	less than once a week	richest	8																					no	no	no	no	no	no	no	no	yes, smokes nothing
297	1740988	32	30-34	1237	snnpr	urban	primary	protected well	120	flush to pit latrine	yes	no	muslin	3	male	not at all	at least once a week	at least once a week	richest	3																					yes	no	no	no	no	no	no	no	yes, smokes nothing
297	1740988	31	30-34	1237	snnpr	urban	primary	tube well or borehole	180	pit latrine without slab/open pit	yes	no	protestant	2	male	not at all	at least once a week	at least once a week	richest	3																					no	no	no	no	no	no	no	no	yes, smokes nothing
299	55383	30	30-34	1237	gambela	rural	no education	protected spring	20	pit latrine without slab/open pit	yes	no	orthodox	2	male	not at all	at least once a week	at least once a week	richer	5	yes	no	no	yes	no	no	no	yes	no	yes	no	no	no	yes	no	no	no		yes	no	no	no	no	no	no	no	no	no	yes, smokes nothing
300	621639	18	15-19	1237	tigray	rural	no education	protected spring	30	no facility/bush/field	no	no	orthodox	1	male	not at all	not at all	not at all	poorest	1	no	no	no	no	no	no	no	no	no	no	no	no	no	no	no	no	no		no	no	no	no	no	no	no	no	no	no	yes, smokes nothing
300	621639	36	35-39	1237	tigray	rural	no education	protected spring	60	pit latrine without slab/open pit	no	no	orthodox	1	male	not at all	not at all	not at all	middle	6	yes	no	no	no	no	no	yes	no	no	no	no	no	no	no	no	no	no		no	no	yes	no	no	no	no	no	no	no	yes, smokes nothing
301	247547	23	20-24	1237	somali	rural	primary	protected well	120	pit latrine without slab/open pit	no	no	muslin	2	male	not at all	at least once a week	less than once a week	poorest	4	yes	no	yes	no	no	no	no	no	no	no	no	no	no	no	no	no	no		no	no	yes	no	no	no	no	no	no	no	yes, smokes nothing
302	411063	28	25-29	1237	addis adaba	urban	primary	public tap/standpipe	90	pit latrine with slab	yes	no	orthodox	1	female	not at all	less than once a week	at least once a week	richest	2																					no	no	no	no	no	no	no	no	yes, smokes nothing
303	3875839	28	25-29	1237	oromia	rural	no education	public tap/standpipe	5	no facility/bush/field	no	no	orthodox	2	male	not at all	not at all	not at all	richer	4																					no	no	no	no	no	no	no	no	yes, smokes nothing
303	3875839	24	20-24	1237	oromia	rural	primary	public tap/standpipe	20	no facility/bush/field	yes	no	orthodox	1	male	not at all	not at all	not at all	richer	1	yes	no	no	no	no	no	no	no	no	no	no	no	no	no	no	no	no		no	no	no	no	no	no	no	no	no	no	yes, smokes nothing
304	4142387	38	35-39	1237	oromia	urban	secondary	public tap/standpipe	5	pit latrine without slab/open pit	yes	no	protestant	1	male	less than once a week	less than once a week	not at all	richest	2																					no	no	no	no	no	no	no	no	yes, smokes nothing
304	4142387	30	30-34	1237	oromia	urban	primary	public tap/standpipe	5	pit latrine without slab/open pit	no	no	protestant	1	male	not at all	not at all	not at all	richer	3																					no	no	no	no	no	no	no	no	yes, smokes nothing
305	947789	34	30-34	1237	addis adaba	urban	secondary	piped to yard/plot	on premises	flush to septic tank	yes	yes	orthodox	2	male	not at all	not at all	at least once a week	richest	2	yes	yes	yes	yes	no	yes	yes	yes	no	no	yes	no	yes	no	no	no	yes		yes	no	yes	no	no	no	no	no	no	no	yes, smokes nothing
305	947789	34	30-34	1237	addis adaba	urban	secondary	piped to yard/plot	on premises	flush to septic tank	yes	yes	orthodox	2	male	not at all	not at all	at least once a week	richest	2	yes	yes	yes	yes	no	yes	yes	yes	no	no	yes	no	yes	no	no	no	yes		yes	no	yes	no	no	no	no	no	no	no	yes, smokes nothing
305	947789	31	30-34	1237	addis adaba	urban	primary	piped into dwelling	on premises	flush to septic tank	yes	yes	muslin	2	male	less than once a week	less than once a week	at least once a week	richest	2	yes	yes	yes	no	yes	yes	yes	yes	yes	yes	yes	no	yes	yes	yes	yes	yes		yes	no	yes	no	no	no	no	no	no	no	yes, smokes nothing
306	1582356	32	30-34	1237	snnpr	rural	no education	not a dejure resident	not a dejure resident	not a dejure resident	not a dejure resident	not a dejure resident	protestant	0	female	not at all	not at all	less than once a week	poorer	2	no	yes	no	no	no	no	no	no	no	no	no	no	no	no	no	no	no		no	no	no	no	no	no	no	no	no	no	yes, smokes nothing
306	1582356	25	25-29	1237	snnpr	rural	primary	unprotected spring	30	pit latrine without slab/open pit	no	no	orthodox	2	male	not at all	not at all	not at all	richer	3																					no	no	no	no	no	no	no	no	yes, smokes nothing
307	27960	30	30-34	1237	dire dawa	rural	no education	unprotected well	380	no facility/bush/field	no	no	muslin	2	male	not at all	not at all	not at all	poorest	5	yes	no	no	no	no	no	yes	no	no	no	no	no	no	no	no	no	yes		yes	no	no	no	no	no	no	no	no	no	yes, smokes nothing
307	27960	20	20-24	1237	dire dawa	rural	no education	unprotected well	300	no facility/bush/field	no	no	muslin	1	male	not at all	not at all	not at all	poorest	2																						no	no	no	no	no	no	no	yes, smokes nothing
307	27960	34	30-34	1237	dire dawa	rural	no education	unprotected well	500	no facility/bush/field	no	no	muslin	3	female	not at all	not at all	not at all	poorest	8	no	no	no	no	no	no	yes	no	no	no	no	no	no	no	no	no	no		yes	no	no	no	no	no	no	no	no	no	yes, smokes nothing
308	1920208	24	20-24	1237	snnpr	urban	higher	piped to yard/plot	on premises	pit latrine with slab	yes	yes	orthodox	1	male	at least once a week	not at all	at least once a week	richest	1																					no	no	no	no	no	no	no	no	yes, smokes nothing
308	1920208	22	20-24	1237	snnpr	urban	primary	piped to yard/plot	on premises	pit latrine with slab	yes	yes	orthodox	1	male	at least once a week	at least once a week	at least once a week	richest	1																					no	no	no	no	no	no	no	no	yes, smokes nothing
310	2120194	25	25-29	1237	amhara	rural	primary	public tap/standpipe	30	pit latrine without slab/open pit	no	no	orthodox	2	male	not at all	at least once a week	not at all	middle	3	yes	no	no	no	no	no	no	no	no	no	no	no	no	no	no	no	no		yes	no	no	no	no	no	no	no	no	no	yes, smokes nothing
310	2120194	33	30-34	1237	amhara	rural	primary	protected spring	75	pit latrine without slab/open pit	no	no	orthodox	1	male	not at all	not at all	not at all	middle	4																					no	no	no	no	no	no	no	no	yes, smokes nothing
312	2106929	34	30-34	1237	amhara	rural	no education	unprotected spring	120	no facility/bush/field	no	no	orthodox	1	male	not at all	not at all	less than once a week	middle	5	yes	no	no	no	no	no	yes	no	no	no	no	no	no	no	no	yes	no		yes	no	no	no	no	no	no	no	no	no	yes, smokes nothing
312	2106929	39	35-39	1237	amhara	rural	no education	unprotected spring	20	no facility/bush/field	no	no	orthodox	1	male	not at all	not at all	less than once a week	poorer	8																					no	no	no	no	no	no	no	no	yes, smokes nothing
312	2106929	30	30-34	1237	amhara	rural	no education	unprotected spring	25	no facility/bush/field	no	no	orthodox	1	male	not at all	less than once a week	less than once a week	middle	3																					no	no	no	no	no	no	no	no	yes, smokes nothing
312	2106929	38	35-39	1237	amhara	rural	no education	not a dejure resident	not a dejure resident	not a dejure resident	not a dejure resident	not a dejure resident	orthodox	0	male	not at all	less than once a week	not at all	poorer	4																					no	no	no	no	no	no	no	no	yes, smokes nothing
314	373110	39	35-39	1237	addis adaba	urban	secondary	piped to yard/plot	on premises	flush to piped sewer system	yes	yes	orthodox	1	male	less than once a week	at least once a week	at least once a week	richest	3																					yes	no	no	no	no	no	no	no	yes, smokes nothing
315	29437	30	30-34	1237	gambela	rural	no education	public tap/standpipe	30	no facility/bush/field	no	no	protestant	2	male	not at all	not at all	not at all	poorest	5	yes	no	no	no	no	no	yes	no	no	no	no	no	no	no	no	no	no		no	no	no	no	no	no	no	no	no	no	yes, smokes nothing
315	29437	29	25-29	1237	gambela	rural	no education	tube well or borehole	5	no facility/bush/field	no	no	protestant	3	male	not at all	not at all	not at all	poorest	4	no	no	no	no	no	no	no	no	no	no	no	no	no	no	no	no	no		no	no	no	no	no	no	no	no	no	no	yes, smokes nothing
315	29437	28	25-29	1237	gambela	rural	primary	tube well or borehole	15	no facility/bush/field	no	no	protestant	3	male	not at all	not at all	not at all	poorest	3	yes	no	no	no	no	no	no	no	no	no	no	no	no	no	no	no	no		no	no	no	no	no	no	no	no	no	no	yes, smokes nothing
316	2490708	33	30-34	1237	oromia	rural	no education	river/dam/lake/ponds/stream/canal/irrigation channel	5	pit latrine without slab/open pit	no	no	protestant	3	male	not at all	not at all	not at all	poorer	7	yes	no	no	no	no	no	yes	yes	no	no	no	no	no	no	no	no	no		no	no	no	no	no	no	no	no	no	no	yes, smokes nothing
316	2490708	36	35-39	1237	oromia	rural	no education	protected spring	5	pit latrine without slab/open pit	no	no	protestant	2	male	not at all	at least once a week	not at all	richer	8	no	no	no	no	no	no	no	no	no	no	no	no	no	no	no	no	no		no	no	no	no	no	no	no	no	no	no	yes, smokes nothing
316	2490708	25	25-29	1237	oromia	rural	primary	protected spring	15	pit latrine without slab/open pit	no	no	protestant	1	male	not at all	not at all	not at all	richest	2																					no	no	no	no	no	no	no	no	yes, smokes nothing
316	2490708	21	20-24	1237	oromia	rural	primary	unprotected spring	5	pit latrine without slab/open pit	no	no	protestant	2	male	less than once a week	less than once a week	less than once a week	poorest	2	yes	no	no	no	no	yes	yes	yes	yes	no	no	yes	yes	no	no	no	yes		yes	no	no	no	no	no	no	no	no	no	yes, smokes nothing
316	2490708	18	15-19	1237	oromia	rural	primary	unprotected spring	15	pit latrine without slab/open pit	no	no	protestant	0	male	not at all	less than once a week	not at all	middle	1																					no	no	no	no	no	no	no	no	yes, smokes nothing
317	141413	35	35-39	1237	benishangul	urban	secondary	piped to yard/plot	on premises	pit latrine with slab	yes	yes	orthodox	1	male	at least once a week	less than once a week	at least once a week	richest	5																					no	no	no	no	no	no	no	no	yes, smokes nothing
318	127305	40	40-44	1237	somali	rural	no education	river/dam/lake/ponds/stream/canal/irrigation channel	120	pit latrine with slab	yes	no	muslin	4	male	not at all	not at all	not at all	richer	10	yes	no	yes	no	no	yes	no	no	no	no	no	no	no	no	no	no	no		no	no	yes	no	no	no	no	no	no	no	yes, smokes nothing
318	127305	24	20-24	1237	somali	rural	higher	unprotected well	30	pit latrine without slab/open pit	yes	no	muslin	3	male	not at all	not at all	at least once a week	richer	3	yes	no	yes	no	no	yes	yes	yes	no	yes	no	no	no	yes	no	no	no		yes	no	no	no	no	no	no	no	no	no	yes, smokes nothing
319	4182794	29	25-29	1237	oromia	urban	higher	piped to neighbor	on premises	pit latrine without slab/open pit	yes	no	muslin	3	female	not at all	not at all	at least once a week	richest	3	no	no	yes	no	no	no	yes	no	no	yes	no	yes	no	no	no	no	no		yes	no	no	no	no	no	no	no	no	no	yes, smokes nothing
320	154743	20	20-24	1237	benishangul	rural	primary	tube well or borehole	30	pit latrine without slab/open pit	no	no	protestant	2	male	not at all	not at all	not at all	poorest	4																					no	no	no	no	no	no	no	no	yes, smokes nothing
320	154743	20	20-24	1237	benishangul	rural	primary	tube well or borehole	30	pit latrine without slab/open pit	no	no	protestant	2	male	not at all	not at all	not at all	poorest	4																					no	no	no	no	no	no	no	no	yes, smokes nothing
320	154743	28	25-29	1237	benishangul	rural	no education	tube well or borehole	180	no facility/bush/field	no	no	orthodox	2	male	not at all	not at all	not at all	poorest	6	no	no	no	no	no	no	no	no	no	no	no	no	no	no	no	no	no		no	no	no	no	no	no	no	no	no	no	yes, smokes nothing
322	3120269	23	20-24	1237	amhara	urban	higher	not a dejure resident	not a dejure resident	not a dejure resident	not a dejure resident	not a dejure resident	orthodox	0	male	less than once a week	less than once a week	at least once a week	richest	1	yes	no	no	no	no	no	yes	no	no	no	no	yes	no	no	no	yes	no		yes	no	no	no	no	no	no	no	no	no	yes, smokes nothing
322	3120269	25	25-29	1237	amhara	urban	higher	piped to neighbor	on premises	pit latrine without slab/open pit	yes	yes	orthodox	1	male	less than once a week	not at all	at least once a week	richest	1	yes	yes	yes	no	yes	yes	yes	no	yes	yes	no	no	yes	yes	no	no	no		yes	no	no	no	no	no	no	no	no	no	yes, smokes nothing
322	3120269	25	25-29	1237	amhara	urban	primary	piped to neighbor	on premises	no facility/bush/field	yes	no	orthodox	2	male	not at all	not at all	less than once a week	richest	2	yes	no	no	no	no	no	yes	no	no	yes	no	no	no	yes	no	yes	no		yes	no	yes	no	no	no	no	no	no	no	yes, smokes nothing
322	3120269	26	25-29	1237	amhara	urban	secondary	not a dejure resident	not a dejure resident	not a dejure resident	not a dejure resident	not a dejure resident	orthodox	0	male	not at all	at least once a week	at least once a week	richest	2	yes	no	yes	no	no	yes	yes	no	no	no	no	no	no	no	no	yes	no		yes	no	no	no	no	no	no	no	no	no	yes, smokes nothing
322	3120269	25	25-29	1237	amhara	urban	secondary	piped to neighbor	on premises	pit latrine without slab/open pit	yes	no	orthodox	1	male	not at all	less than once a week	at least once a week	richest	1	no	no	no	no	no	no	no	no	no	no	no	no	no	no	no	no	no		no	no	no	no	no	no	no	no	no	no	yes, smokes nothing
323	136151	20	20-24	1237	somali	rural	no education	unprotected well	180	no facility/bush/field	no	no	muslin	1	female	not at all	not at all	not at all	poorest	1																					yes	no	no	no	no	no	no	no	yes, smokes nothing
323	136151	28	25-29	1237	somali	rural	no education	unprotected well	30	no facility/bush/field	yes	no	muslin	2	male	not at all	not at all	not at all	poorest	3	yes	no	yes	no	no	no	yes	no	no	no	no	no	no	no	no	no	no		yes	no	yes	no	no	no	no	no	no	no	yes, smokes nothing
324	142338	17	15-19	1237	benishangul	rural	primary	public tap/standpipe	1	pit latrine without slab/open pit	no	no	muslin	1	male	not at all	not at all	not at all	middle	1	yes	no	no	no	yes	no	no	no	no	no	no	no	no	no	no	no	no		no	no	no	no	no	no	no	no	no	no	yes, smokes nothing
324	142338	34	30-34	1237	benishangul	rural	no education	tube well or borehole	30	pit latrine without slab/open pit	no	no	muslin	2	female	not at all	not at all	not at all	poorest	5	yes	no	no	no	no	no	no	no	no	no	no	no	no	no	no	no	no		no	no	no	no	no	no	no	no	no	no	yes, smokes nothing
325	1487217	18	15-19	1237	snnpr	rural	primary	river/dam/lake/ponds/stream/canal/irrigation channel	10	pit latrine without slab/open pit	no	no	protestant	1	male	not at all	not at all	not at all	richer	1	yes	no	no	no	no	no	no	no	no	no	no	no	no	no	no	no	no		no	no	no	no	no	no	no	no	no	no	yes, smokes nothing
327	2141034	28	25-29	1237	amhara	rural	no education	unprotected spring	60	no facility/bush/field	no	no	orthodox	1	male	not at all	not at all	not at all	middle	4																					no	no	no	no	no	no	no	no	yes, smokes nothing
328	248129	40	40-44	1237	somali	rural	no education	unprotected well	10	no facility/bush/field	no	no	muslin	3	female	not at all	not at all	not at all	poorest	7	yes	no	no	no	no	no	no	no	no	yes	no	no	no	no	no	no	no		no	yes	no	no	no	no	no	no	no	no	yes, smokes nothing
329	33115	20	20-24	1237	harari	rural	secondary	public tap/standpipe	5	pit latrine without slab/open pit	yes	no	muslin	2	male	less than once a week	less than once a week	not at all	richer	4	yes	no	yes	no	no	no	no	no	yes	no	no	no	no	no	no	no	no		no	no	yes	no	no	no	no	no	no	no	yes, smokes nothing
329	33115	41	40-44	1237	harari	rural	primary	public tap/standpipe	on premises	pit latrine with slab	yes	no	muslin	2	male	not at all	at least once a week	at least once a week	richer	7	yes	yes	yes	no	no	no	yes	no	no	no	yes	no	no	no	no	no	no		no	no	no	no	no	no	no	no	no	no	yes, smokes nothing
331	1945695	30	30-34	1237	snnpr	rural	primary	unprotected spring	30	pit latrine without slab/open pit	no	no	muslin	1	male	not at all	less than once a week	at least once a week	richer	1																					yes	no	no	no	no	no	no	no	yes, smokes nothing
331	1945695	31	30-34	1237	snnpr	rural	secondary	unprotected spring	90	pit latrine without slab/open pit	no	no	protestant	3	male	not at all	at least once a week	less than once a week	richer	4	yes	no	no	no	no	no	no	no	no	no	no	no	no	no	no	no	no		no	no	no	no	no	no	no	no	no	no	yes, smokes nothing
331	1945695	31	30-34	1237	snnpr	rural	secondary	unprotected spring	90	pit latrine without slab/open pit	no	no	protestant	3	male	not at all	at least once a week	less than once a week	richer	4	yes	no	no	no	no	no	no	no	no	no	no	no	no	no	no	no	no		no	no	no	no	no	no	no	no	no	no	yes, smokes nothing
331	1945695	31	30-34	1237	snnpr	rural	secondary	unprotected spring	90	pit latrine without slab/open pit	no	no	protestant	3	male	not at all	at least once a week	less than once a week	richer	4	yes	no	no	no	no	no	no	no	no	no	no	no	no	no	no	no	no		no	no	no	no	no	no	no	no	no	no	yes, smokes nothing
331	1945695	31	30-34	1237	snnpr	rural	no education	unprotected spring	240	pit latrine without slab/open pit	no	no	protestant	2	male	not at all	at least once a week	not at all	middle	3	yes	no	no	no	no	yes	no	yes	no	no	no	no	no	no	no	no	no		yes	no	no	no	no	no	no	no	no	no	yes, smokes nothing
331	1945695	43	40-44	1237	snnpr	rural	no education	unprotected spring	240	pit latrine without slab/open pit	no	no	protestant	1	female	not at all	less than once a week	not at all	richer	9																					no	no	no	no	no	no	no	no	yes, smokes nothing
332	183823	25	25-29	1237	afar	urban	no education	piped to neighbor	on premises	pit latrine without slab/open pit	yes	no	muslin	2	male	not at all	not at all	not at all	richer	2	yes	no	no	no	no	no	no	no	no	no	no	no	no	no	no	no	no		no	no	no	no	no	no	no	no	no	no	yes, smokes nothing
332	183823	25	25-29	1237	afar	urban	secondary	piped to yard/plot	on premises	pit latrine with slab	yes	yes	muslin	1	male	not at all	not at all	at least once a week	richest	1																					yes	no	no	no	no	no	no	no	yes, smokes nothing
332	183823	37	35-39	1237	afar	urban	no education	piped to yard/plot	on premises	pit latrine with slab	yes	no	muslin	1	male	not at all	not at all	at least once a week	richest	5																					no	no	no	no	no	no	no	no	yes, smokes nothing
332	183823	20	20-24	1237	afar	urban	primary	piped to neighbor	on premises	pit latrine without slab/open pit	yes	no	muslin	1	male	not at all	not at all	not at all	richest	1	yes	no	yes	no	yes	yes	no	yes	no	no	no	no	yes	yes	no	yes	no		no	no	no	no	no	no	no	no	no	no	yes, smokes nothing
334	122545	27	25-29	1237	afar	rural	no education	public tap/standpipe	60	no facility/bush/field	no	no	muslin	3	female	not at all	not at all	not at all	poorest	4	no	no	no	no	no	no	no	no	no	no	no	no	no	no	no	no	no		no	no	no	no	no	no	no	no	no	no	yes, smokes nothing
334	122545	22	20-24	1237	afar	rural	no education	public tap/standpipe	60	no facility/bush/field	no	no	muslin	2	female	not at all	not at all	not at all	poorest	2	yes	no	no	no	no	no	no	no	no	no	no	no	no	no	no	no	no		no	no	no	no	no	no	no	no	no	no	yes, smokes nothing
336	76858	21	20-24	1237	afar	rural	no education	river/dam/lake/ponds/stream/canal/irrigation channel	120	no facility/bush/field	no	no	muslin	1	female	not at all	not at all	not at all	poorest	1	yes	no	yes	no	no	no	no	no	no	no	no	no	no	no	no	no	yes		no	no	yes	no	no	no	no	no	no	no	yes, smokes nothing
337	2130997	31	30-34	1237	snnpr	rural	no education	unprotected spring	30	pit latrine without slab/open pit	no	no	traditional	2	male	not at all	not at all	not at all	middle	3	yes	no	no	no	no	no	no	no	yes	no	no	yes	no	no	no	no	no		yes	no	no	no	no	no	no	no	no	no	yes, smokes nothing
337	2130997	30	30-34	1237	snnpr	rural	no education	protected spring	15	pit latrine without slab/open pit	no	no	orthodox	1	male	not at all	not at all	not at all	poorer	7	yes	no	no	no	no	yes	no	yes	no	no	yes	no	no	no	no	no	no		no	yes	no	yes	no	no	yes	no	no	no	no
338	1551475	21	20-24	1237	snnpr	rural	no education	unprotected spring	2	pit latrine without slab/open pit	no	no	orthodox	1	male	not at all	less than once a week	less than once a week	poorer	1	yes	no	no	no	no	yes	no	no	no	no	no	no	yes	no	no	yes	no		no	no	no	no	no	no	no	no	no	no	yes, smokes nothing
338	1551475	28	25-29	1237	snnpr	rural	primary	river/dam/lake/ponds/stream/canal/irrigation channel	20	pit latrine without slab/open pit	no	no	protestant	1	female	not at all	not at all	not at all	poorest	3	no	no	no	no	no	no	no	no	no	no	no	no	no	no	no	no	no		no	no	no	no	no	no	no	no	no	no	yes, smokes nothing
338	1551475	20	20-24	1237	snnpr	rural	primary	river/dam/lake/ponds/stream/canal/irrigation channel	5	pit latrine without slab/open pit	no	no	protestant	1	male	not at all	not at all	not at all	middle	1																					no	no	no	no	no	no	no	no	yes, smokes nothing
338	1551475	24	20-24	1237	snnpr	rural	no education	protected spring	5	pit latrine without slab/open pit	no	no	orthodox	1	male	not at all	not at all	not at all	middle	3																						no	no	no	no	no	no	no	yes, smokes nothing
338	1551475	46	45-49	1237	snnpr	rural	no education	river/dam/lake/ponds/stream/canal/irrigation channel	10	pit latrine with slab	no	no	protestant	1	male	not at all	not at all	not at all	poorer	7																					no	no	no	no	no	no	no	no	yes, smokes nothing
339	540588	28	25-29	1237	addis adaba	urban	higher	bottled water	on premises	flush to septic tank	yes	yes	orthodox	1	male	less than once a week	at least once a week	at least once a week	richest	1																					yes	no	no	no	no	no	no	no	yes, smokes nothing
340	1007922	20	20-24	1237	tigray	rural	primary	public tap/standpipe	0	no facility/bush/field	yes	no	orthodox	1	female	not at all	less than once a week	not at all	richer	1	yes	no	no	no	no	no	no	no	no	no	no	no	no	no	no	no	no		no	no	no	no	no	no	no	no	no	no	yes, smokes nothing
340	1007922	22	20-24	1237	tigray	rural	secondary	tube well or borehole	120	no facility/bush/field	yes	no	orthodox	3	male	not at all	not at all	at least once a week	richest	1																					no	no	no	no	no	no	no	no	yes, smokes nothing
340	1007922	44	40-44	1237	tigray	rural	no education	protected well	150	no facility/bush/field	yes	no	orthodox	1	male	not at all	not at all	not at all	poorer	7																					no	no	no	no	no	no	no	no	yes, smokes nothing
340	1007922	28	25-29	1237	tigray	rural	no education	public tap/standpipe	90	no facility/bush/field	yes	no	orthodox	1	female	not at all	not at all	not at all	poorer	4																					no	no	no	no	no	no	no	no	yes, smokes nothing
340	1007922	39	35-39	1237	tigray	rural	no education	unprotected well	60	pit latrine with slab	yes	no	orthodox	1	male	not at all	not at all	not at all	richer	7	yes	no	no	no	no	yes	yes	no	no	no	no	no	no	no	no	no	no		yes	no	no	no	no	no	no	no	no	no	yes, smokes nothing
340	1007922	22	20-24	1237	tigray	rural	primary	tube well or borehole	160	no facility/bush/field	yes	no	orthodox	1	male	not at all	not at all	not at all	middle	1																					no	no	no	no	no	no	no	no	yes, smokes nothing
340	1007922	29	25-29	1237	tigray	rural	no education	public tap/standpipe	60	pit latrine without slab/open pit	yes	no	orthodox	1	male	not at all	not at all	at least once a week	richest	3																					no	no	no	no	no	no	no	no	yes, smokes nothing
340	1007922	24	20-24	1237	tigray	rural	primary	protected spring	60	no facility/bush/field	no	no	orthodox	1	male	not at all	not at all	not at all	richer	1																					no	no	no	no	no	no	no	no	yes, smokes nothing
340	1007922	32	30-34	1237	tigray	rural	no education	protected well	120	no facility/bush/field	yes	no	orthodox	2	male	not at all	not at all	not at all	poorer	6	no	no	no	no	no	no	no	no	no	no	no	no	no	no	no	no	no		no	no	no	no	no	no	no	no	no	no	yes, smokes nothing
341	614167	39	35-39	1237	tigray	rural	no education	tube well or borehole	30	no facility/bush/field	no	no	orthodox	1	male	not at all	less than once a week	not at all	middle	6	yes	no	no	no	no	no	yes	no	no	no	no	no	no	no	no	yes	no		yes	no	no	no	no	no	no	no	no	no	yes, smokes nothing
341	614167	30	30-34	1237	tigray	rural	no education	tube well or borehole	15	no facility/bush/field	no	no	orthodox	3	female	not at all	less than once a week	not at all	poorer	1																					yes	no	no	no	no	no	no	no	yes, smokes nothing
342	1221068	25	25-29	1237	snnpr	rural	no education	river/dam/lake/ponds/stream/canal/irrigation channel	30	pit latrine without slab/open pit	no	no	other	3	male	not at all	not at all	not at all	poorest	3	no	no	no	no	no	no	no	no	no	no	no	no	no	no	no	no	no		no	no	no	no	no	no	no	no	no	no	yes, smokes nothing
342	1221068	27	25-29	1237	snnpr	rural	no education	river/dam/lake/ponds/stream/canal/irrigation channel	50	pit latrine without slab/open pit	no	no	orthodox	2	male	not at all	not at all	not at all	poorest	3																					no	no	no	no	no	no	no	no	yes, smokes nothing
343	42551	38	35-39	1237	gambela	rural	secondary	tube well or borehole	10	no facility/bush/field	no	no	protestant	1	female	not at all	not at all	not at all	poorer	6																					no	yes	no	no	no	no	yes	no	no
346	19354	22	20-24	1237	gambela	rural	primary	tube well or borehole	20	no facility/bush/field	no	no	protestant	2	male	not at all	not at all	not at all	poorest	3																					no	no	no	no	no	no	no	no	yes, smokes nothing
346	19354	30	30-34	1237	gambela	rural	no education	tube well or borehole	5	no facility/bush/field	no	no	protestant	4	male	not at all	not at all	not at all	poorest	4	no	no	no	no	no	no	no	no	no	no	no	no	no	no	no	no	no		no	no	no	no	no	no	no	no	no	no	yes, smokes nothing
346	19354	30	30-34	1237	gambela	rural	no education	tube well or borehole	5	no facility/bush/field	no	no	protestant	4	male	not at all	not at all	not at all	poorest	4	no	no	no	no	no	no	no	no	no	no	no	no	no	no	no	no	no		no	no	no	no	no	no	no	no	no	no	yes, smokes nothing
348	36883	36	35-39	1237	afar	rural	no education	unprotected well	120	no facility/bush/field	no	no	muslin	2	male	not at all	not at all	not at all	poorest	8																					no	no	no	no	no	no	no	no	yes, smokes nothing
349	2689534	24	20-24	1237	oromia	rural	primary	protected well	10	pit latrine without slab/open pit	no	no	protestant	1	male	not at all	at least once a week	not at all	richer	2																					no	no	no	no	no	no	no	no	yes, smokes nothing
349	2689534	28	25-29	1237	oromia	rural	no education	unprotected spring	25	pit latrine without slab/open pit	no	no	orthodox	1	male	not at all	at least once a week	not at all	middle	4																					no	no	no	no	no	no	no	no	yes, smokes nothing
349	2689534	25	25-29	1237	oromia	rural	primary	public tap/standpipe	30	pit latrine without slab/open pit	no	no	protestant	1	male	not at all	at least once a week	less than once a week	middle	1	yes	no	no	no	yes	no	no	no	no	no	no	no	no	no	no	no	no		yes	no	no	no	no	no	no	no	no	no	yes, smokes nothing
349	2689534	25	25-29	1237	oromia	rural	primary	protected spring	60	pit latrine without slab/open pit	no	no	protestant	1	male	not at all	not at all	not at all	middle	1																					no	no	no	no	no	no	no	no	yes, smokes nothing
351	664665	26	25-29	1237	tigray	rural	primary	public tap/standpipe	20	no facility/bush/field	no	no	muslin	1	male	not at all	not at all	not at all	poorest	1																					no	no	no	no	no	no	no	no	yes, smokes nothing
351	664665	25	25-29	1237	tigray	rural	primary	tube well or borehole	60	pit latrine without slab/open pit	no	no	muslin	2	male	not at all	not at all	not at all	middle	1																					yes	no	no	no	no	no	no	no	yes, smokes nothing
351	664665	31	30-34	1237	tigray	rural	no education	tube well or borehole	30	pit latrine without slab/open pit	no	no	muslin	2	female	not at all	not at all	not at all	richer	2																					no	no	no	no	no	no	no	no	yes, smokes nothing
351	664665	30	30-34	1237	tigray	rural	no education	public tap/standpipe	10	pit latrine without slab/open pit	no	no	orthodox	2	male	not at all	not at all	not at all	middle	4																					yes	no	no	no	no	no	no	no	yes, smokes nothing
353	957685	31	30-34	1237	addis adaba	urban	no education	piped to yard/plot	on premises	pit latrine without slab/open pit	yes	no	orthodox	1	female	not at all	less than once a week	less than once a week	richest	4																					no	no	no	no	no	no	no	no	yes, smokes nothing
353	957685	25	25-29	1237	addis adaba	urban	primary	piped to yard/plot	on premises	pit latrine with slab	yes	no	orthodox	1	male	not at all	less than once a week	at least once a week	richest	2	yes	yes	no	no	yes	yes	yes	no	yes	yes	no	no	yes	yes	yes	yes	no		yes	no	yes	no	no	no	no	no	no	no	yes, smokes nothing
354	1718462	25	25-29	1237	amhara	rural	no education	unprotected spring	40	pit latrine without slab/open pit	no	no	muslin	1	male	not at all	not at all	not at all	middle	2																					no	no	no	no	no	no	no	no	yes, smokes nothing
355	693804	36	35-39	1237	tigray	rural	primary	river/dam/lake/ponds/stream/canal/irrigation channel	60	no facility/bush/field	no	no	orthodox	2	male	not at all	not at all	not at all	poorest	8	yes	no	no	no	no	no	yes	no	no	no	no	no	no	no	no	no	no		yes	no	no	no	no	no	no	no	no	no	yes, smokes nothing
355	693804	36	35-39	1237	tigray	rural	primary	river/dam/lake/ponds/stream/canal/irrigation channel	60	no facility/bush/field	no	no	orthodox	2	male	not at all	not at all	not at all	poorest	8	yes	no	no	no	no	no	yes	no	no	no	no	no	no	no	no	no	no		yes	no	no	no	no	no	no	no	no	no	yes, smokes nothing
355	693804	22	20-24	1237	tigray	rural	no education	tube well or borehole	25	no facility/bush/field	no	no	orthodox	2	male	not at all	not at all	not at all	poorest	2	yes	no	no	no	no	no	yes	no	no	no	no	no	no	no	no	yes	no		yes	no	no	no	no	no	no	no	no	no	yes, smokes nothing
355	693804	21	20-24	1237	tigray	rural	no education	river/dam/lake/ponds/stream/canal/irrigation channel	60	no facility/bush/field	no	no	orthodox	1	male	not at all	not at all	not at all	poorest	1																					no	no	no	no	no	no	no	no	yes, smokes nothing
355	693804	43	40-44	1237	tigray	rural	no education	unprotected spring	45	pit latrine without slab/open pit	no	no	orthodox	1	male	not at all	not at all	not at all	middle	9																					no	no	no	no	no	no	no	no	yes, smokes nothing
357	35653	20	20-24	1237	harari	rural	primary	protected well	60	no facility/bush/field	yes	no	muslin	1	male	less than once a week	not at all	not at all	middle	1	yes	yes	no	no	no	no	yes	no	yes	no	no	no	no	no	no	no	no		no	no	no	no	no	no	no	no	no	no	yes, smokes nothing
357	35653	19	15-19	1237	harari	rural	no education	bottled water	on premises	no facility/bush/field	yes	no	muslin	1	male	not at all	less than once a week	not at all	richer	1	yes	no	no	no	no	no	yes	yes	no	no	yes	no	no	no	no	no	no		no	no	no	no	no	no	no	no	no	no	yes, smokes nothing
357	35653	23	20-24	1237	harari	rural	primary	protected spring	10	pit latrine with slab	yes	no	muslin	2	male	not at all	less than once a week	not at all	richer	3	yes	no	no	no	no	no	no	no	no	no	no	no	no	no	no	no	no		no	no	no	no	no	no	no	no	no	no	yes, smokes nothing
357	35653	30	30-34	1237	harari	rural	no education	unprotected spring	30	no facility/bush/field	yes	no	muslin	1	male	not at all	not at all	not at all	poorer	2																					no	no	no	no	no	no	no	no	yes, smokes nothing
357	35653	35	35-39	1237	harari	rural	no education	protected well	10	no facility/bush/field	yes	no	muslin	1	male	not at all	not at all	not at all	poorer	8	yes	no	no	no	no	yes	yes	no	yes	no	no	no	no	no	no	no	no		no	no	no	no	no	no	no	no	no	no	yes, smokes nothing
359	1287902	26	25-29	1237	snnpr	rural	primary	public tap/standpipe	120	pit latrine without slab/open pit	no	no	muslin	2	male	at least once a week	less than once a week	not at all	richer	3	no	no	yes	no	no	no	no	no	no	no	no	no	no	no	no	no	no		no	no	no	no	no	no	no	no	no	no	yes, smokes nothing
360	1736680	28	25-29	1237	snnpr	rural	primary	unprotected spring	120	no facility/bush/field	no	no	catholic	1	male	not at all	not at all	not at all	poorer	5	yes	yes	no	no	no	yes	no	no	no	no	no	no	no	no	no	no	no		no	no	no	no	no	no	no	no	no	no	yes, smokes nothing
360	1736680	41	40-44	1237	snnpr	rural	primary	not a dejure resident	not a dejure resident	not a dejure resident	not a dejure resident	not a dejure resident	protestant	0	female	not at all	not at all	not at all	richer	6	yes	yes	no	no	no	no	no	no	no	no	no	no	no	no	no	no	no		no	no	no	no	no	no	no	no	no	no	yes, smokes nothing
360	1736680	19	15-19	1237	snnpr	rural	primary	unprotected spring	360	pit latrine without slab/open pit	no	no	protestant	2	male	not at all	less than once a week	not at all	middle	2	yes	no	no	no	no	no	no	no	no	no	no	no	no	no	no	no	no		no	no	no	no	no	no	no	no	no	no	yes, smokes nothing
360	1736680	39	35-39	1237	snnpr	rural	no education	river/dam/lake/ponds/stream/canal/irrigation channel	300	pit latrine without slab/open pit	no	no	protestant	1	male	not at all	not at all	not at all	poorer	7	yes	no	no	no	no	no	no	yes	no	no	no	yes	no	no	no	no	no		no	no	no	no	no	no	no	no	no	no	yes, smokes nothing
360	1736680	22	20-24	1237	snnpr	rural	primary	river/dam/lake/ponds/stream/canal/irrigation channel	300	no facility/bush/field	no	no	protestant	2	female	not at all	not at all	not at all	poorer	2	yes	no	no	no	no	no	no	no	no	no	no	no	yes	no	no	no	no		no	yes	no	no	no	no	no	no	no	no	yes, smokes nothing
360	1736680	31	30-34	1237	snnpr	rural	primary	unprotected spring	120	no facility/bush/field	no	no	protestant	2	female	not at all	not at all	not at all	poorer	6																					no	no	no	no	no	no	no	no	yes, smokes nothing
360	1736680	35	35-39	1237	snnpr	rural	primary	unprotected spring	300	pit latrine without slab/open pit	no	no	protestant	1	male	not at all	not at all	not at all	middle	4																					yes	no	no	no	no	no	no	no	yes, smokes nothing
361	2974406	29	25-29	1237	amhara	urban	no education	public tap/standpipe	30	no facility/bush/field	no	no	orthodox	3	male	not at all	not at all	not at all	poorest	4	yes	no	no	no	no	no	yes	yes	no	no	no	no	no	no	no	yes	no		no	no	no	no	no	no	no	no	no	no	yes, smokes nothing
361	2974406	27	25-29	1237	amhara	urban	secondary	public tap/standpipe	20	pit latrine without slab/open pit	yes	no	orthodox	1	female	not at all	not at all	not at all	richer	1																					no	no	no	no	no	no	no	no	yes, smokes nothing
362	193953	32	30-34	1237	afar	rural	no education	public tap/standpipe	120	no facility/bush/field	no	no	muslin	2	female	not at all	not at all	not at all	poorest	12	yes	no	no	no	no	yes	yes	no	no	no	no	no	no	no	no	no	no		yes	no	no	no	no	no	no	no	no	no	yes, smokes nothing
362	193953	25	25-29	1237	afar	rural	no education	public tap/standpipe	120	no facility/bush/field	no	no	muslin	2	male	not at all	not at all	not at all	poorest	5	yes	no	yes	yes	no	no	no	no	no	no	no	no	no	no	no	no	no		no	no	no	no	no	no	no	no	no	no	yes, smokes nothing
362	193953	18	15-19	1237	afar	rural	no education	public tap/standpipe	240	no facility/bush/field	no	no	muslin	1	male	not at all	not at all	not at all	poorest	1	yes	no	no	no	no	no	no	no	no	no	no	no	no	no	no	no	no		no	no	no	no	no	no	no	no	no	no	yes, smokes nothing
362	193953	18	15-19	1237	afar	rural	no education	public tap/standpipe	30	pit latrine without slab/open pit	no	no	muslin	1	female	not at all	at least once a week	not at all	poorest	1	yes	no	no	no	no	yes	yes	no	no	no	no	no	no	no	no	no	no		no	no	no	no	no	no	no	no	no	no	yes, smokes nothing
363	146723	30	30-34	1237	dire dawa	urban	no education	piped to yard/plot	on premises	pit latrine with slab	yes	no	muslin	3	female	not at all	not at all	at least once a week	richest	4																					no	no	no	no	no	no	no	no	yes, smokes nothing
363	146723	20	20-24	1237	dire dawa	urban	primary	piped to neighbor	on premises	pit latrine with slab	yes	no	muslin	1	female	not at all	not at all	not at all	richest	1																					no	no	no	no	no	no	no	no	yes, smokes nothing
363	146723	40	40-44	1237	dire dawa	urban	no education	public tap/standpipe	5	flush to pit latrine	yes	no	muslin	1	female	not at all	less than once a week	not at all	richest	7																					no	no	no	no	no	no	no	no	yes, smokes nothing
363	146723	30	30-34	1237	dire dawa	urban	no education	piped to neighbor	on premises	flush to pit latrine	yes	no	muslin	2	male	not at all	not at all	not at all	richest	7	no	no	yes	no	no	no	yes	yes	yes	no	yes	no	no	no	no	yes	no		yes	no	no	no	no	no	no	no	no	no	yes, smokes nothing
363	146723	35	35-39	1237	dire dawa	urban	no education	public tap/standpipe	10	no facility/bush/field	no	no	muslin	2	male	not at all	at least once a week	not at all	poorest	6																					yes	no	no	no	no	no	no	no	yes, smokes nothing
363	146723	35	35-39	1237	dire dawa	urban	no education	public tap/standpipe	10	no facility/bush/field	no	no	muslin	2	male	not at all	at least once a week	not at all	poorest	6																					yes	no	no	no	no	no	no	no	yes, smokes nothing
363	146723	28	25-29	1237	dire dawa	urban	no education	public tap/standpipe	60	pit latrine with slab	yes	no	muslin	1	male	not at all	not at all	at least once a week	richest	4																					no	no	no	no	no	no	no	no	yes, smokes nothing
363	146723	30	30-34	1237	dire dawa	urban	primary	piped into dwelling	on premises	pit latrine without slab/open pit	yes	no	muslin	2	male	not at all	at least once a week	not at all	richest	3	no	no	no	no	no	no	no	no	no	no	no	no	no	no	no	no	no		no	no	no	no	no	no	no	no	no	no	yes, smokes nothing
365	1323396	22	20-24	1237	snnpr	rural	no education	public tap/standpipe	10	pit latrine without slab/open pit	no	no	other	2	male	not at all	not at all	not at all	richer	2																					no	no	no	no	no	no	no	no	yes, smokes nothing
366	79828	28	25-29	1237	afar	rural	no education	public tap/standpipe	60	no facility/bush/field	no	no	muslin	2	male	not at all	not at all	not at all	poorest	8	yes	no	no	no	no	no	no	no	no	no	no	no	no	no	no	no	no		no	no	no	no	no	yes	no	no	no	no	no
366	79828	26	25-29	1237	afar	rural	primary	tanker truck	5	no facility/bush/field	yes	no	muslin	1	male	not at all	not at all	less than once a week	poorer	2	yes	no	no	no	no	no	no	no	no	no	no	no	no	no	no	no	no		no	no	no	no	no	no	no	no	no	no	yes, smokes nothing
367	359625	30	30-34	1237	somali	rural	no education	public tap/standpipe	5	flush to pit latrine	no	no	muslin	3	female	not at all	not at all	not at all	poorest	4	yes	no	no	no	no	yes	yes	no	no	no	no	no	no	no	no	no	no		yes	no	no	no	no	no	no	no	no	no	yes, smokes nothing
367	359625	30	30-34	1237	somali	rural	no education	public tap/standpipe	5	flush to pit latrine	no	no	muslin	3	female	not at all	not at all	not at all	poorest	4	yes	no	no	no	no	yes	yes	no	no	no	no	no	no	no	no	no	no		yes	no	no	no	no	no	no	no	no	no	yes, smokes nothing
367	359625	38	35-39	1237	somali	rural	no education	piped to neighbor	on premises	no facility/bush/field	no	no	muslin	3	male	not at all	not at all	not at all	poorest	10	yes	no	yes	no	no	no	yes	no	no	no	no	no	no	no	no	no	no		no	no	no	no	no	no	no	no	no	no	yes, smokes nothing
368	80695	32	30-34	1237	afar	rural	no education	river/dam/lake/ponds/stream/canal/irrigation channel	60	no facility/bush/field	no	no	muslin	3	female	not at all	not at all	not at all	poorest	6	yes	no	yes	no	no	no	no	no	no	no	no	no	no	no	no	no	no		no	no	no	no	no	no	no	no	no	no	yes, smokes nothing
368	80695	21	20-24	1237	afar	rural	no education	unprotected well	300	no facility/bush/field	no	no	muslin	1	female	not at all	not at all	not at all	poorest	1																					no	no	no	no	no	no	no	no	yes, smokes nothing
369	411802	29	25-29	1237	addis adaba	urban	primary	piped to yard/plot	on premises	pit latrine with slab	yes	yes	orthodox	1	female	at least once a week	at least once a week	at least once a week	richest	1																					no	no	no	no	no	no	no	no	yes, smokes nothing
370	12409	28	25-29	1237	gambela	rural	primary	tube well or borehole	240	no facility/bush/field	no	no	protestant	3	male	not at all	not at all	not at all	poorest	4	yes	no	no	no	no	no	no	no	no	no	no	no	no	no	no	no	no		no	no	no	no	no	no	no	no	yes	no	no
371	58905	22	20-24	1237	gambela	rural	primary	unprotected spring	20	pit latrine without slab/open pit	no	no	protestant	1	male	not at all	at least once a week	not at all	poorer	2																					no	no	no	no	no	no	no	no	yes, smokes nothing
371	58905	20	20-24	1237	gambela	rural	primary	protected well	20	pit latrine without slab/open pit	yes	no	orthodox	1	male	not at all	not at all	not at all	richest	1	yes	no	no	no	no	no	no	yes	no	no	no	no	yes	no	no	no	yes		no	no	no	no	no	no	no	no	no	no	yes, smokes nothing
373	1641259	31	30-34	1237	snnpr	rural	primary	public tap/standpipe	40	pit latrine without slab/open pit	no	no	protestant	1	male	not at all	not at all	not at all	richer	5	yes	yes	no	no	no	no	no	no	no	no	no	yes	no	no	no	no	no		no	no	no	no	no	no	no	no	no	no	yes, smokes nothing
373	1641259	18	15-19	1237	snnpr	rural	primary	public tap/standpipe	30	pit latrine with slab	no	no	muslin	1	male	not at all	not at all	not at all	middle	1																					no	no	no	no	no	no	no	no	yes, smokes nothing
375	2004547	31	30-34	1237	amhara	rural	no education	tube well or borehole	30	no facility/bush/field	no	no	orthodox	2	female	not at all	not at all	not at all	middle	3																					no	no	no	no	no	no	no	no	yes, smokes nothing
376	1168831	31	30-34	1237	snnpr	rural	no education	unprotected spring	60	pit latrine without slab/open pit	no	no	protestant	1	male	not at all	not at all	not at all	middle	6	no	no	no	no	no	no	no	no	no	no	no	no	no	no	no	no	no		no	no	no	no	no	no	no	no	no	no	yes, smokes nothing
376	1168831	25	25-29	1237	snnpr	rural	primary	unprotected spring	30	pit latrine without slab/open pit	no	no	protestant	1	male	not at all	at least once a week	at least once a week	richer	4																					no	no	no	no	no	no	no	no	yes, smokes nothing
376	1168831	29	25-29	1237	snnpr	rural	no education	unprotected spring	60	no facility/bush/field	no	no	protestant	1	male	not at all	not at all	not at all	middle	3																					no	no	no	no	no	no	no	no	yes, smokes nothing
377	194199	31	30-34	1237	somali	urban	no education	river/dam/lake/ponds/stream/canal/irrigation channel	30	pit latrine with slab	no	no	muslin	3	male	not at all	not at all	not at all	richest	7	yes	no	yes	no	no	yes	yes	no	no	no	no	no	no	no	no	no	no		yes	no	no	no	no	no	no	no	no	no	yes, smokes nothing
379	1223278	30	30-34	1237	somali	rural	no education	river/dam/lake/ponds/stream/canal/irrigation channel	5	no facility/bush/field	no	no	muslin	2	female	not at all	not at all	not at all	poorest	5	no	no	yes	no	no	no	no	no	no	no	no	no	no	no	no	no	no		no	no	no	no	no	no	no	no	no	no	yes, smokes nothing
383	41807	39	35-39	1237	harari	rural	no education	unprotected spring	on premises	pit latrine without slab/open pit	yes	no	muslin	1	male	not at all	not at all	not at all	richer	6	no	no	no	no	no	no	no	yes	yes	no	yes	no	no	no	no	no	yes		no	no	yes	no	no	no	no	no	no	no	yes, smokes nothing
384	1272114	42	40-44	1237	tigray	rural	no education	public tap/standpipe	3	composting toilet	yes	no	orthodox	3	male	not at all	not at all	not at all	middle	5	yes	no	yes	yes	no	no	no	no	yes	yes	no	no	no	no	no	no	yes		no	no	no	no	no	no	no	no	no	no	yes, smokes nothing
384	1272114	42	40-44	1237	tigray	rural	no education	public tap/standpipe	3	composting toilet	yes	no	orthodox	3	male	not at all	not at all	not at all	middle	5	yes	no	yes	yes	no	no	no	no	yes	yes	no	no	no	no	no	no	yes		no	no	no	no	no	no	no	no	no	no	yes, smokes nothing
384	1272114	24	20-24	1237	tigray	rural	no education	public tap/standpipe	20	no facility/bush/field	yes	no	orthodox	1	female	not at all	not at all	not at all	poorest	1																					yes	no	no	no	no	no	no	no	yes, smokes nothing
386	66153	28	25-29	1237	benishangul	rural	no education	tube well or borehole	20	pit latrine without slab/open pit	no	no	muslin	1	male	not at all	not at all	not at all	poorer	3																					no	no	no	no	no	no	no	no	yes, smokes nothing
387	39395	18	15-19	1237	harari	urban	primary	piped to yard/plot	on premises	pit latrine with slab	yes	no	muslin	1	male	not at all	not at all	less than once a week	richest	1	yes	no	no	no	no	no	yes	no	no	no	no	no	no	no	no	no	no		yes	no	no	no	no	no	no	no	no	no	yes, smokes nothing
389	126565	26	25-29	1237	afar	rural	no education	protected well	5	no facility/bush/field	no	no	muslin	3	female	not at all	not at all	not at all	poorest	4	yes	no	no	no	no	no	yes	no	no	no	no	no	no	no	no	no	yes		no	yes	yes	no	no	no	no	no	no	no	yes, smokes nothing
389	126565	26	25-29	1237	afar	rural	no education	protected well	5	no facility/bush/field	no	no	muslin	3	female	not at all	not at all	not at all	poorest	4	yes	no	no	no	no	no	yes	no	no	no	no	no	no	no	no	no	yes		no	yes	yes	no	no	no	no	no	no	no	yes, smokes nothing
389	126565	18	15-19	1237	afar	rural	no education	unprotected well	120	no facility/bush/field	no	no	muslin	1	female	not at all	not at all	not at all	poorest	1	yes	no	no	no	no	no	no	no	no	no	no	no	no	no	no	no	no		no	no	no	no	no	no	no	no	no	no	yes, smokes nothing
389	126565	18	15-19	1237	afar	rural	no education	unprotected well	120	no facility/bush/field	no	no	muslin	2	female	not at all	not at all	not at all	poorest	2	yes	no	no	no	no	no	no	no	no	no	no	no	no	no	no	no	no		no	no	no	no	no	no	no	no	no	no	yes, smokes nothing
389	126565	19	15-19	1237	afar	rural	no education	unprotected spring	60	no facility/bush/field	no	no	muslin	1	female	not at all	at least once a week	less than once a week	poorest	1	no	no	yes	no	no	no	no	no	no	no	no	no	no	no	no	no	no		no	no	no	no	no	no	no	no	no	no	yes, smokes nothing
389	126565	22	20-24	1237	afar	rural	no education	unprotected well	30	no facility/bush/field	no	no	muslin	2	male	not at all	not at all	not at all	poorest	3																					no	no	no	no	no	no	no	no	yes, smokes nothing
391	1466753	28	25-29	1237	oromia	urban	primary	piped to neighbor	on premises	pit latrine with slab	yes	no	orthodox	1	female	not at all	at least once a week	less than once a week	richest	1																					no	no	no	no	no	no	no	no	yes, smokes nothing
392	660073	27	25-29	1237	tigray	rural	no education	piped to yard/plot	on premises	composting toilet	yes	no	orthodox	2	male	not at all	not at all	not at all	richer	5	yes	no	no	no	no	yes	yes	no	yes	yes	no	yes	yes	no	no	no	no		no	no	yes	no	no	no	no	no	no	no	yes, smokes nothing
392	660073	43	40-44	1237	tigray	rural	primary	piped to yard/plot	on premises	pit latrine without slab/open pit	yes	no	orthodox	2	male	not at all	less than once a week	not at all	richest	7	yes	no	no	no	no	yes	yes	yes	no	yes	no	yes	no	no	no	yes	no		no	no	no	no	no	no	no	no	no	no	yes, smokes nothing
395	115681	39	35-39	1237	benishangul	rural	no education	unprotected spring	10	pit latrine without slab/open pit	no	no	muslin	3	male	not at all	less than once a week	not at all	poorer	9	no	no	no	no	no	no	no	no	no	no	no	no	no	no	no	no	no		no	no	no	no	no	no	no	no	no	no	yes, smokes nothing
396	27248	35	35-39	1237	harari	urban	primary	piped to yard/plot	on premises	pit latrine with slab	yes	no	orthodox	1	female	not at all	less than once a week	at least once a week	richest	2																					no	no	no	no	no	no	no	no	yes, smokes nothing
396	27248	24	20-24	1237	harari	urban	primary	piped to neighbor	on premises	pit latrine without slab/open pit	yes	no	muslin	2	male	not at all	not at all	less than once a week	richest	3																					no	no	no	no	no	no	no	no	yes, smokes nothing
398	3522058	35	35-39	1237	oromia	rural	no education	protected spring	30	pit latrine without slab/open pit	yes	no	protestant	3	male	not at all	at least once a week	not at all	richer	6	yes	no	no	no	no	no	no	no	no	no	no	no	no	no	no	no	no		no	no	no	no	no	no	no	no	no	no	yes, smokes nothing
398	3522058	22	20-24	1237	oromia	rural	primary	unprotected well	60	pit latrine without slab/open pit	no	no	protestant	1	male	not at all	not at all	not at all	middle	1	yes	no	no	no	no	yes	no	no	no	no	no	yes	yes	no	no	no	no		no	no	no	no	no	no	no	no	no	no	yes, smokes nothing
398	3522058	24	20-24	1237	oromia	rural	no education	unprotected spring	15	pit latrine without slab/open pit	no	no	protestant	2	male	not at all	at least once a week	at least once a week	middle	4	yes	no	no	no	no	no	no	no	no	no	no	no	no	no	no	no	no		no	no	no	no	no	no	no	no	no	no	yes, smokes nothing
398	3522058	24	20-24	1237	oromia	rural	no education	unprotected spring	15	pit latrine without slab/open pit	no	no	protestant	2	male	not at all	at least once a week	at least once a week	middle	4	yes	no	no	no	no	no	no	no	no	no	no	no	no	no	no	no	no		no	no	no	no	no	no	no	no	no	no	yes, smokes nothing
400	548655	28	25-29	1237	tigray	rural	secondary	public tap/standpipe	20	no facility/bush/field	no	no	orthodox	2	male	not at all	not at all	not at all	poorer	3	yes	no	no	no	no	no	yes	no	no	no	no	no	no	no	no	no	no		no	no	no	no	no	no	no	no	no	no	yes, smokes nothing
400	548655	28	25-29	1237	tigray	rural	secondary	public tap/standpipe	20	no facility/bush/field	no	no	orthodox	2	male	not at all	not at all	not at all	poorer	3	yes	no	no	no	no	no	yes	no	no	no	no	no	no	no	no	no	no		no	no	no	no	no	no	no	no	no	no	yes, smokes nothing
400	548655	34	30-34	1237	tigray	rural	no education	public tap/standpipe	10	no facility/bush/field	no	no	orthodox	1	male	not at all	not at all	not at all	poorest	5																					no	no	no	no	no	no	no	no	yes, smokes nothing
400	548655	35	35-39	1237	tigray	rural	no education	tube well or borehole	60	pit latrine without slab/open pit	no	no	orthodox	2	male	not at all	not at all	not at all	middle	6																					no	no	no	no	no	no	no	no	yes, smokes nothing
400	548655	31	30-34	1237	tigray	rural	primary	tube well or borehole	15	no facility/bush/field	no	no	orthodox	2	male	not at all	less than once a week	not at all	poorest	5																					no	no	no	no	no	no	no	no	yes, smokes nothing
400	548655	31	30-34	1237	tigray	rural	primary	tube well or borehole	15	no facility/bush/field	no	no	orthodox	2	male	not at all	less than once a week	not at all	poorest	5																					no	no	no	no	no	no	no	no	yes, smokes nothing
401	2028877	21	20-24	1237	amhara	rural	primary	protected spring	20	pit latrine without slab/open pit	no	no	orthodox	1	male	less than once a week	not at all	not at all	richer	1	yes	no	no	no	no	no	no	no	no	no	no	no	no	no	no	no	no		no	no	no	no	no	no	no	no	no	no	yes, smokes nothing
402	643373	39	35-39	1237	addis adaba	urban	secondary	piped to yard/plot	on premises	pit latrine with slab	yes	yes	muslin	1	male	less than once a week	at least once a week	at least once a week	richest	5																					no	no	no	no	no	no	no	no	yes, smokes nothing
405	1929055	26	25-29	1237	snnpr	rural	primary	protected spring	10	pit latrine without slab/open pit	no	no	protestant	1	male	not at all	not at all	not at all	poorer	3																					yes	no	no	no	no	no	no	no	yes, smokes nothing
405	1929055	28	25-29	1237	snnpr	rural	no education	protected spring	120	no facility/bush/field	no	no	protestant	2	female	not at all	not at all	not at all	poorest	1	yes	no	no	no	no	no	no	yes	no	no	yes	no	no	no	no	no	no		no	no	no	no	no	no	no	no	no	no	yes, smokes nothing
406	1939714	26	25-29	1237	snnpr	rural	primary	unprotected spring	60	pit latrine without slab/open pit	no	no	orthodox	3	male	not at all	not at all	not at all	poorer	4	yes	no	no	no	no	yes	no	no	no	no	no	no	no	no	no	no	no		yes	no	no	no	no	no	no	no	no	no	yes, smokes nothing
406	1939714	26	25-29	1237	snnpr	rural	primary	unprotected spring	60	pit latrine without slab/open pit	no	no	orthodox	3	male	not at all	not at all	not at all	poorer	4	yes	no	no	no	no	yes	no	no	no	no	no	no	no	no	no	no	no		yes	no	no	no	no	no	no	no	no	no	yes, smokes nothing
406	1939714	34	30-34	1237	snnpr	rural	primary	unprotected spring	30	pit latrine without slab/open pit	no	no	orthodox	2	male	not at all	not at all	not at all	poorer	7																					no	no	no	no	no	no	no	no	yes, smokes nothing
406	1939714	31	30-34	1237	snnpr	rural	no education	public tap/standpipe	30	pit latrine without slab/open pit	no	no	protestant	3	male	not at all	less than once a week	less than once a week	poorest	5	yes	no	no	no	no	no	no	no	no	no	no	no	no	no	no	no	no		no	no	no	no	no	no	no	no	no	no	yes, smokes nothing
407	167386	21	20-24	1237	benishangul	rural	primary	tube well or borehole	25	pit latrine without slab/open pit	no	no	muslin	2	male	not at all	less than once a week	not at all	richer	2	yes	yes	no	no	yes	yes	yes	yes	yes	no	yes	yes	yes	no	no	yes	no		yes	no	no	no	no	no	no	no	no	no	yes, smokes nothing
408	2854847	32	30-34	1237	snnpr	rural	no education	public tap/standpipe	30	pit latrine without slab/open pit	no	no	protestant	1	male	not at all	not at all	not at all	richest	5																					no	no	no	no	no	no	no	no	yes, smokes nothing
412	2773123	22	20-24	1237	oromia	urban	primary	piped to neighbor	on premises	no facility/bush/field	yes	no	muslin	1	male	not at all	not at all	at least once a week	richest	2	yes	yes	yes	no	no	no	no	yes	yes	yes	no	yes	yes	yes	no	yes	yes		yes	no	yes	no	no	no	no	no	no	no	yes, smokes nothing
413	539561	38	35-39	1237	tigray	rural	primary	tube well or borehole	180	pit latrine without slab/open pit	no	yes	orthodox	2	male	not at all	not at all	not at all	richest	9	no	no	no	no	no	no	no	no	no	no	no	no	no	no	no	no	no		no	no	no	no	no	no	no	no	no	no	yes, smokes nothing
413	539561	38	35-39	1237	tigray	rural	primary	tube well or borehole	180	pit latrine without slab/open pit	no	yes	orthodox	2	male	not at all	not at all	not at all	richest	9	no	no	no	no	no	no	no	no	no	no	no	no	no	no	no	no	no		no	no	no	no	no	no	no	no	no	no	yes, smokes nothing
413	539561	22	20-24	1237	tigray	rural	primary	tube well or borehole	15	pit latrine without slab/open pit	no	no	orthodox	1	female	not at all	not at all	not at all	middle	1	yes	no	yes	no	no	yes	yes	no	yes	no	no	no	no	no	no	no	no		yes	no	yes	no	no	no	no	no	no	no	yes, smokes nothing
413	539561	29	25-29	1237	tigray	rural	primary	tube well or borehole	60	no facility/bush/field	no	no	orthodox	2	male	not at all	not at all	not at all	poorest	4																					no	no	no	no	no	no	no	no	yes, smokes nothing
415	56753	30	30-34	1237	benishangul	rural	no education	protected well	on premises	flush to pit latrine	no	no	orthodox	1	male	not at all	not at all	not at all	richer	6																					no	no	no	no	no	no	no	no	yes, smokes nothing
415	56753	28	25-29	1237	benishangul	rural	no education	unprotected spring	120	pit latrine without slab/open pit	no	no	orthodox	2	male	not at all	at least once a week	at least once a week	richer	5	yes	no	no	no	no	no	yes	no	no	no	no	no	no	no	no	no	no		yes	no	no	no	no	no	no	no	no	no	yes, smokes nothing
416	136107	31	30-34	1237	benishangul	rural	no education	public tap/standpipe	10	pit latrine with slab	no	no	muslin	2	male	not at all	not at all	not at all	richer	4	yes	no	no	no	no	no	no	no	no	no	no	no	no	no	no	no	no		no	no	no	no	no	no	no	no	no	no	yes, smokes nothing
417	32393	30	30-34	1237	gambela	rural	no education	tube well or borehole	5	hanging toilet/latrine	no	no	protestant	1	male	not at all	not at all	not at all	poorer	5																					no	no	no	no	no	no	yes	no	no
417	32393	21	20-24	1237	gambela	rural	primary	protected well	5	no facility/bush/field	no	no	protestant	2	female	not at all	not at all	not at all	poorer	2	yes	no	no	no	no	no	no	no	no	no	no	no	no	no	yes	no	no		no	no	no	no	no	no	no	no	no	no	yes, smokes nothing
418	43367	25	25-29	1237	harari	urban	secondary	piped to yard/plot	on premises	pit latrine with slab	yes	no	orthodox	1	male	less than once a week	less than once a week	less than once a week	richest	1																					no	no	no	no	no	no	no	no	yes, smokes nothing
419	38562	25	25-29	1237	harari	rural	primary	protected well	30	pit latrine with slab	no	no	muslin	2	male	not at all	not at all	not at all	middle	1	no	no	yes	don't know	no	no	no	no	yes	no	yes	no	no	no	no	no	no		no	no	no	no	no	no	no	no	no	no	yes, smokes nothing
419	38562	41	40-44	1237	harari	rural	no education	unprotected well	30	pit latrine without slab/open pit	no	no	muslin	2	male	not at all	not at all	not at all	middle	5	yes	no	no	no	no	no	yes	no	yes	yes	no	yes	no	don't know	no	no	yes		no	no	yes	no	no	no	no	no	no	no	yes, smokes nothing
419	38562	35	35-39	1237	harari	rural	no education	rainwater	150	no facility/bush/field	no	no	muslin	3	male	not at all	less than once a week	less than once a week	poorest	4	yes	no	no	no	no	yes	no	yes	no	no	no	no	no	no	no	no	no		no	no	no	no	no	no	no	no	no	no	yes, smokes nothing
420	1815840	26	25-29	1237	snnpr	rural	no education	public tap/standpipe	50	no facility/bush/field	no	no	muslin	3	male	not at all	not at all	not at all	poorest	5	no	no	no	no	no	no	no	no	no	no	no	no	no	no	no	no	no		no	no	no	no	no	no	no	no	no	no	yes, smokes nothing
421	125809	22	20-24	1237	afar	urban	primary	piped to yard/plot	on premises	flush to pit latrine	yes	yes	orthodox	1	male	less than once a week	not at all	at least once a week	richest	2																					no	no	no	no	no	no	no	no	yes, smokes nothing
422	3765822	28	25-29	1237	oromia	rural	no education	river/dam/lake/ponds/stream/canal/irrigation channel	30	no facility/bush/field	no	no	protestant	2	male	not at all	not at all	not at all	poorest	7	yes	no	no	no	no	no	no	no	no	no	no	no	no	no	no	yes	no		yes	no	no	no	no	no	no	no	no	no	yes, smokes nothing
422	3765822	22	20-24	1237	oromia	rural	no education	unprotected spring	30	no facility/bush/field	no	no	protestant	2	male	not at all	not at all	not at all	poorest	2	yes	no	no	yes	no	yes	no	yes	no	no	no	no	no	no	no	no	no		yes	no	no	no	no	no	no	no	no	no	yes, smokes nothing
422	3765822	20	20-24	1237	oromia	rural	primary	river/dam/lake/ponds/stream/canal/irrigation channel	10	no facility/bush/field	no	no	protestant	1	male	not at all	not at all	not at all	poorest	1	yes	no	no	no	no	no	no	no	no	no	no	no	no	no	no	no	no		no	no	no	no	no	no	no	no	no	no	yes, smokes nothing
423	2884223	28	25-29	1237	oromia	rural	no education	piped to neighbor	on premises	pit latrine without slab/open pit	yes	no	orthodox	1	male	not at all	at least once a week	not at all	middle	5																					yes	no	no	no	no	no	no	no	yes, smokes nothing
423	2884223	47	45-49	1237	oromia	rural	no education	protected well	120	pit latrine without slab/open pit	no	no	orthodox	2	male	not at all	not at all	not at all	richer	9	yes	no	no	no	no	yes	yes	yes	no	no	yes	no	no	no	no	yes	no		no	yes	no	no	no	no	no	no	no	no	yes, smokes nothing
423	2884223	24	20-24	1237	oromia	rural	primary	protected well	1	no facility/bush/field	no	no	orthodox	1	male	less than once a week	not at all	less than once a week	middle	3																					no	no	no	no	no	no	no	no	yes, smokes nothing
424	525029	31	30-34	1237	tigray	rural	no education	tube well or borehole	30	no facility/bush/field	no	no	orthodox	1	male	not at all	not at all	not at all	poorer	2	yes	no	no	no	no	no	no	no	yes	no	no	no	no	no	no	no	no		no	no	yes	no	no	no	no	no	no	no	yes, smokes nothing
424	525029	34	30-34	1237	tigray	rural	no education	tube well or borehole	20	no facility/bush/field	no	no	orthodox	1	male	not at all	not at all	not at all	poorer	4	yes	no	no	no	no	yes	yes	no	no	yes	no	no	no	no	no	yes	no		yes	no	no	no	no	no	no	no	no	no	yes, smokes nothing
424	525029	42	40-44	1237	tigray	rural	no education	public tap/standpipe	10	pit latrine without slab/open pit	no	no	orthodox	1	female	not at all	not at all	not at all	poorer	7																					no	no	no	no	no	no	no	no	yes, smokes nothing
425	2315583	23	20-24	1237	amhara	rural	no education	river/dam/lake/ponds/stream/canal/irrigation channel	40	no facility/bush/field	no	no	orthodox	1	male	not at all	not at all	not at all	poorest	2	no	no	no	no	no	no	no	no	no	no	no	no	no	no	no	no	no		no	no	no	no	no	no	no	no	no	no	yes, smokes nothing
425	2315583	18	15-19	1237	amhara	rural	no education	river/dam/lake/ponds/stream/canal/irrigation channel	40	no facility/bush/field	no	no	orthodox	1	male	not at all	not at all	not at all	poorest	1	no	no	no	no	no	no	no	no	no	no	no	no	no	no	no	no	no		no	no	no	no	no	no	no	no	no	no	yes, smokes nothing
425	2315583	27	25-29	1237	amhara	rural	no education	unprotected spring	100	no facility/bush/field	no	no	orthodox	3	male	not at all	not at all	not at all	poorest	5	no	no	no	no	no	no	no	no	no	no	no	no	no	no	no	no	no		no	no	no	no	no	no	no	no	no	no	yes, smokes nothing
425	2315583	45	45-49	1237	amhara	rural	no education	river/dam/lake/ponds/stream/canal/irrigation channel	40	no facility/bush/field	no	no	orthodox	2	male	not at all	not at all	not at all	poorest	8																					no	no	no	no	no	no	no	no	yes, smokes nothing
425	2315583	26	25-29	1237	amhara	rural	no education	river/dam/lake/ponds/stream/canal/irrigation channel	300	no facility/bush/field	no	no	orthodox	2	male	not at all	not at all	not at all	poorest	3																					no	no	no	no	no	no	no	no	yes, smokes nothing
426	45502	26	25-29	1237	gambela	urban	higher	piped to yard/plot	on premises	pit latrine without slab/open pit	yes	no	orthodox	2	male	less than once a week	at least once a week	at least once a week	richest	2																					no	no	no	no	no	no	no	no	yes, smokes nothing
426	45502	30	30-34	1237	gambela	urban	primary	piped to neighbor	on premises	pit latrine without slab/open pit	yes	no	orthodox	1	male	not at all	less than once a week	less than once a week	richest	2																					no	no	no	no	no	no	no	no	yes, smokes nothing
426	45502	35	35-39	1237	gambela	urban	higher	piped to neighbor	on premises	no facility/bush/field	yes	no	protestant	2	female	not at all	not at all	less than once a week	poorer	6	yes	no	no	no	no	yes	no	no	no	no	no	no	no	no	no	no	yes		yes	no	no	no	no	no	no	no	no	no	yes, smokes nothing
428	627089	32	30-34	1237	addis adaba	urban	higher	piped to yard/plot	on premises	flush to septic tank	yes	yes	protestant	2	male	not at all	at least once a week	at least once a week	richest	2																					no	no	no	no	no	no	no	no	yes, smokes nothing
428	627089	25	25-29	1237	addis adaba	urban	primary	piped to yard/plot	on premises	pit latrine with slab	yes	no	muslin	2	male	not at all	not at all	at least once a week	richest	2	yes	no	yes	no	no	no	yes	yes	no	no	no	no	no	no	no	yes	no		no	no	yes	no	no	no	no	no	no	no	yes, smokes nothing
429	2152481	18	15-19	1237	amhara	rural	primary	not a dejure resident	not a dejure resident	not a dejure resident	not a dejure resident	not a dejure resident	orthodox	0	male	not at all	not at all	not at all	middle	1	yes	no	don't know	no	don't know	yes	yes	yes	no	no	no	yes	no	no	no	yes	yes		yes	yes	no	no	no	no	no	no	no	no	yes, smokes nothing
429	2152481	37	35-39	1237	amhara	rural	no education	protected spring	20	pit latrine without slab/open pit	no	no	orthodox	1	male	not at all	not at all	not at all	middle	9																					no	no	no	no	no	no	no	no	yes, smokes nothing
430	710094	20	20-24	1237	tigray	rural	primary	river/dam/lake/ponds/stream/canal/irrigation channel	30	pit latrine without slab/open pit	no	no	orthodox	2	male	less than once a week	not at all	not at all	poorest	2	no	no	no	no	no	no	no	no	no	no	no	no	no	no	no	no	no		no	no	no	no	no	no	no	no	no	no	yes, smokes nothing
430	710094	26	25-29	1237	tigray	rural	no education	tube well or borehole	30	no facility/bush/field	no	no	orthodox	3	male	not at all	less than once a week	not at all	poorest	3																					no	no	no	no	no	no	no	no	yes, smokes nothing
430	710094	20	20-24	1237	tigray	rural	primary	tube well or borehole	30	no facility/bush/field	no	no	orthodox	1	male	not at all	less than once a week	not at all	poorest	1	yes	no	no	no	no	yes	yes	no	yes	no	no	no	no	no	no	no	no		yes	no	no	no	no	no	no	no	no	no	yes, smokes nothing
430	710094	27	25-29	1237	tigray	rural	no education	tube well or borehole	25	no facility/bush/field	no	no	orthodox	2	male	not at all	not at all	not at all	poorest	5	yes	no	no	no	no	no	yes	no	yes	no	no	no	no	no	no	no	no		no	no	no	no	no	no	no	no	no	no	yes, smokes nothing
430	710094	26	25-29	1237	tigray	rural	primary	tube well or borehole	15	no facility/bush/field	no	no	orthodox	3	male	not at all	not at all	not at all	poorest	4	yes	no	no	no	no	yes	yes	no	no	no	no	no	no	no	no	yes	no		no	no	no	no	no	no	no	no	no	no	yes, smokes nothing
430	710094	26	25-29	1237	tigray	rural	primary	tube well or borehole	15	no facility/bush/field	no	no	orthodox	3	male	not at all	not at all	not at all	poorest	4	yes	no	no	no	no	yes	yes	no	no	no	no	no	no	no	no	yes	no		no	no	no	no	no	no	no	no	no	no	yes, smokes nothing
432	3869183	36	35-39	1237	oromia	rural	no education	protected spring	15	pit latrine without slab/open pit	no	no	muslin	2	male	not at all	at least once a week	not at all	richer	8																					no	no	no	no	no	no	no	no	yes, smokes nothing
432	3869183	36	35-39	1237	oromia	rural	no education	protected spring	15	pit latrine without slab/open pit	no	no	muslin	2	male	not at all	at least once a week	not at all	richer	8																					no	no	no	no	no	no	no	no	yes, smokes nothing
432	3869183	25	25-29	1237	oromia	rural	primary	protected spring	40	pit latrine without slab/open pit	no	no	muslin	1	male	not at all	at least once a week	not at all	richer	1																					no	no	no	no	no	no	no	no	yes, smokes nothing
432	3869183	23	20-24	1237	oromia	rural	no education	protected spring	30	pit latrine without slab/open pit	no	no	muslin	2	male	not at all	not at all	not at all	richer	2	yes	no	no	no	no	no	yes	no	no	no	no	yes	yes	no	no	no	no		yes	no	no	no	no	no	no	no	no	no	yes, smokes nothing
433	137479	21	20-24	1237	benishangul	rural	no education	tube well or borehole	20	composting toilet	no	no	muslin	1	male	not at all	not at all	not at all	poorest	1	yes	no	no	don't know	no	no	no	no	no	no	no	no	no	no	no	no	no		no	no	no	no	no	no	no	no	no	no	yes, smokes nothing
433	137479	21	20-24	1237	benishangul	rural	primary	protected well	10	pit latrine without slab/open pit	no	no	muslin	1	male	not at all	not at all	not at all	poorest	1																					no	no	no	no	no	no	no	no	yes, smokes nothing
433	137479	28	25-29	1237	benishangul	rural	primary	tube well or borehole	10	no facility/bush/field	no	no	muslin	1	male	not at all	not at all	not at all	poorest	3																					yes	no	no	no	no	no	no	no	yes, smokes nothing
433	137479	35	35-39	1237	benishangul	rural	no education	tube well or borehole	30	pit latrine without slab/open pit	no	no	muslin	3	female	not at all	not at all	not at all	poorest	11	yes	no	no	no	no	no	no	no	no	no	no	no	no	no	no	yes	no		yes	no	no	no	no	no	no	no	no	no	yes, smokes nothing
433	137479	35	35-39	1237	benishangul	rural	no education	protected well	10	no facility/bush/field	no	no	muslin	1	female	not at all	not at all	not at all	poorest	6																					no	no	no	no	no	no	no	no	yes, smokes nothing
433	137479	31	30-34	1237	benishangul	rural	no education	protected well	30	pit latrine without slab/open pit	no	no	muslin	2	male	not at all	not at all	not at all	poorer	8																					no	no	no	no	no	no	no	no	yes, smokes nothing
433	137479	26	25-29	1237	benishangul	rural	primary	protected spring	20	no facility/bush/field	no	no	muslin	2	male	not at all	at least once a week	not at all	poorest	4	yes	no	no	no	no	no	no	no	no	no	no	no	no	no	no	no	no		no	no	no	no	no	no	no	no	no	no	yes, smokes nothing
433	137479	26	25-29	1237	benishangul	rural	no education	protected well	30	no facility/bush/field	no	no	muslin	2	male	not at all	not at all	not at all	poorest	4	yes	no	no	no	no	no	no	no	no	no	no	no	no	no	no	no	no		no	no	yes	no	no	no	no	no	no	no	yes, smokes nothing
433	137479	26	25-29	1237	benishangul	rural	no education	protected well	25	pit latrine without slab/open pit	no	no	muslin	2	female	not at all	not at all	not at all	poorest	4	yes	no	no	no	no	no	yes	no	no	no	no	no	no	no	no	no	no		yes	no	yes	no	no	no	no	no	no	no	yes, smokes nothing
434	1317149	27	25-29	1237	snnpr	rural	no education	river/dam/lake/ponds/stream/canal/irrigation channel	90	pit latrine without slab/open pit	no	no	protestant	3	male	not at all	not at all	not at all	richer	3	yes	no	yes	no	no	no	no	no	no	no	no	yes	yes	no	no	no	no		no	no	no	no	no	no	no	no	no	no	yes, smokes nothing
434	1317149	27	25-29	1237	snnpr	rural	no education	river/dam/lake/ponds/stream/canal/irrigation channel	90	pit latrine without slab/open pit	no	no	protestant	3	male	not at all	not at all	not at all	richer	3	yes	no	yes	no	no	no	no	no	no	no	no	yes	yes	no	no	no	no		no	no	no	no	no	no	no	no	no	no	yes, smokes nothing
436	45129	30	30-34	1237	harari	rural	no education	river/dam/lake/ponds/stream/canal/irrigation channel	300	pit latrine without slab/open pit	no	no	muslin	1	male	not at all	not at all	not at all	middle	4	yes	no	no	no	no	yes	no	no	no	no	no	no	no	no	no	no	yes		no	no	yes	no	no	no	no	no	no	no	yes, smokes nothing
436	45129	25	25-29	1237	harari	rural	no education	unprotected spring	60	pit latrine without slab/open pit	no	no	muslin	2	male	not at all	not at all	not at all	poorer	3																					no	no	no	no	no	no	no	no	yes, smokes nothing
438	3347232	28	25-29	1237	oromia	rural	no education	tube well or borehole	10	pit latrine without slab/open pit	no	no	muslin	2	male	not at all	at least once a week	not at all	poorer	5	yes	no	no	no	no	no	yes	no	no	no	no	no	no	no	no	yes	no		no	no	no	no	no	no	no	no	no	no	yes, smokes nothing
438	3347232	32	30-34	1237	oromia	rural	no education	public tap/standpipe	6	no facility/bush/field	no	no	muslin	1	female	not at all	not at all	not at all	poorest	5																					no	no	no	no	no	no	no	no	yes, smokes nothing
438	3347232	30	30-34	1237	oromia	rural	primary	public tap/standpipe	6	pit latrine without slab/open pit	no	no	muslin	2	male	not at all	not at all	not at all	middle	7																					no	no	no	no	no	no	no	no	yes, smokes nothing
438	3347232	20	20-24	1237	oromia	rural	primary	public tap/standpipe	6	no facility/bush/field	no	no	muslin	1	male	not at all	not at all	not at all	poorer	1	yes	no	no	no	no	no	yes	no	no	no	no	no	no	no	no	no	no		no	no	no	no	no	no	no	no	no	no	yes, smokes nothing
439	530342	24	20-24	1237	somali	urban	primary	piped to neighbor	on premises	no facility/bush/field	no	no	muslin	1	female	not at all	not at all	not at all	richer	1	no	no	no	no	no	no	no	no	no	no	no	no	no	no	no	no	no		no	no	no	no	no	no	no	no	no	no	yes, smokes nothing
439	530342	28	25-29	1237	somali	urban	no education	piped to neighbor	on premises	no facility/bush/field	yes	no	muslin	1	male	not at all	not at all	at least once a week	richest	2																					no	no	no	no	no	no	no	no	yes, smokes nothing
439	530342	28	25-29	1237	somali	urban	no education	piped into dwelling	on premises	pit latrine with slab	yes	no	muslin	1	male	not at all	not at all	at least once a week	richest	3	yes	yes	no	no	no	no	yes	no	no	no	no	no	no	no	no	no	no		no	no	no	no	no	no	no	no	no	no	yes, smokes nothing
439	530342	22	20-24	1237	somali	urban	no education	piped to neighbor	on premises	pit latrine with slab	yes	no	muslin	5	female	not at all	not at all	at least once a week	richest	6	yes	no	no	no	no	no	no	no	no	no	no	no	no	no	no	no	no		no	no	no	no	no	no	no	no	no	no	yes, smokes nothing
439	530342	22	20-24	1237	somali	urban	no education	piped to neighbor	on premises	pit latrine with slab	yes	no	muslin	5	female	not at all	not at all	at least once a week	richest	6	yes	no	no	no	no	no	no	no	no	no	no	no	no	no	no	no	no		no	no	no	no	no	no	no	no	no	no	yes, smokes nothing
439	530342	22	20-24	1237	somali	urban	no education	piped to neighbor	on premises	pit latrine with slab	yes	no	muslin	5	female	not at all	not at all	at least once a week	richest	6	yes	no	no	no	no	no	no	no	no	no	no	no	no	no	no	no	no		no	no	no	no	no	no	no	no	no	no	yes, smokes nothing
439	530342	22	20-24	1237	somali	urban	no education	piped to neighbor	on premises	pit latrine with slab	yes	no	muslin	5	female	not at all	not at all	at least once a week	richest	6	yes	no	no	no	no	no	no	no	no	no	no	no	no	no	no	no	no		no	no	no	no	no	no	no	no	no	no	yes, smokes nothing
440	205777	20	20-24	1237	afar	urban	no education	piped to neighbor	on premises	no facility/bush/field	yes	no	muslin	3	male	not at all	not at all	not at all	middle	3	yes	no	yes	no	no	no	no	no	no	no	no	no	no	no	no	no	no		no	no	no	no	no	no	no	no	no	no	yes, smokes nothing
440	205777	28	25-29	1237	afar	urban	primary	piped to yard/plot	on premises	pit latrine with slab	yes	no	muslin	2	male	at least once a week	not at all	at least once a week	richest	2	yes	yes	yes	no	no	yes	no	no	no	no	no	no	yes	no	no	no	no		no	no	no	no	no	no	no	no	no	no	yes, smokes nothing
440	205777	28	25-29	1237	afar	urban	no education	piped into dwelling	on premises	pit latrine without slab/open pit	yes	yes	muslin	2	male	not at all	less than once a week	less than once a week	richest	4	yes	no	no	no	no	no	yes	no	no	no	yes	no	no	no	no	no	no		no	no	no	no	no	no	no	no	no	no	yes, smokes nothing
440	205777	30	30-34	1237	afar	urban	no education	piped to yard/plot	on premises	pit latrine with slab	yes	no	muslin	1	male	not at all	at least once a week	at least once a week	richer	3	yes	no	no	no	no	no	no	no	no	no	no	no	no	no	no	no	no		no	no	yes	no	no	no	no	no	no	no	yes, smokes nothing
440	205777	19	15-19	1237	afar	urban	primary	piped to yard/plot	on premises	pit latrine without slab/open pit	yes	yes	muslin	1	male	not at all	not at all	at least once a week	richest	1	yes	no	no	no	no	no	no	no	yes	no	no	no	no	no	no	yes	no		no	no	no	no	no	no	no	no	no	no	yes, smokes nothing
441	95888	27	25-29	1237	dire dawa	rural	no education	unprotected spring	180	no facility/bush/field	no	no	muslin	3	male	not at all	not at all	not at all	poorest	5	yes	no	no	no	no	no	yes	no	no	no	no	no	no	no	no	no	no		no	no	no	no	no	no	no	no	no	no	yes, smokes nothing
441	95888	24	20-24	1237	dire dawa	rural	no education	cart with small tank	300	no facility/bush/field	no	no	muslin	2	male	not at all	not at all	not at all	poorest	3	yes	no	no	no	no	no	yes	no	no	no	no	no	no	no	no	no	yes		yes	no	no	no	no	no	no	no	no	no	yes, smokes nothing
441	95888	38	35-39	1237	dire dawa	rural	no education	protected spring	180	no facility/bush/field	no	no	muslin	3	male	not at all	not at all	not at all	poorest	8	yes	no	no	no	no	no	no	no	no	no	no	no	no	no	no	no	no		no	no	no	no	no	no	no	no	no	no	yes, smokes nothing
441	95888	19	15-19	1237	dire dawa	rural	no education	unprotected spring	420	no facility/bush/field	no	no	muslin	1	male	not at all	at least once a week	not at all	poorer	1																					no	no	no	no	no	no	no	no	yes, smokes nothing
441	95888	20	20-24	1237	dire dawa	rural	primary	unprotected well	480	no facility/bush/field	no	no	muslin	2	male	not at all	not at all	not at all	poorest	2	no	no	no	no	no	no	no	no	no	no	no	no	no	no	no	no	no		no	no	no	no	no	no	no	no	no	no	yes, smokes nothing
442	661308	20	20-24	1237	tigray	rural	no education	public tap/standpipe	60	pit latrine without slab/open pit	no	no	muslin	1	male	not at all	not at all	not at all	middle	1	yes	no	yes	no	no	no	yes	no	no	no	no	no	no	no	no	no	yes		yes	no	no	no	no	no	no	no	no	no	yes, smokes nothing
442	661308	21	20-24	1237	tigray	rural	no education	public tap/standpipe	40	no facility/bush/field	no	no	muslin	1	male	not at all	not at all	not at all	poorest	1	yes	no	yes	no	no	no	yes	no	no	no	no	no	no	no	no	no	yes		yes	no	no	no	no	no	no	no	no	no	yes, smokes nothing
442	661308	20	20-24	1237	tigray	rural	primary	public tap/standpipe	10	pit latrine without slab/open pit	no	no	muslin	1	male	not at all	not at all	not at all	middle	1																					no	no	no	no	no	no	no	no	yes, smokes nothing
442	661308	40	40-44	1237	tigray	rural	no education	public tap/standpipe	60	no facility/bush/field	no	no	muslin	2	male	not at all	not at all	not at all	middle	10																					no	no	no	no	no	no	no	no	yes, smokes nothing
444	54976	28	25-29	1237	dire dawa	urban	primary	piped to yard/plot	on premises	pit latrine with slab	yes	yes	muslin	2	female	not at all	not at all	at least once a week	richest	2																					no	no	no	no	no	no	no	no	yes, smokes nothing
445	1809233	30	30-34	1237	snnpr	rural	no education	unprotected spring	15	pit latrine without slab/open pit	no	no	protestant	1	male	not at all	less than once a week	not at all	poorest	2	yes	no	no	no	no	no	no	no	no	no	no	no	no	no	no	no	no		no	no	no	no	no	no	no	no	no	no	yes, smokes nothing
446	22155	22	20-24	1237	gambela	rural	primary	tube well or borehole	5	no facility/bush/field	no	no	protestant	2	female	not at all	not at all	not at all	poorest	3																					no	no	no	no	no	no	yes	no	no
447	2905353	20	20-24	1237	oromia	rural	primary	tube well or borehole	60	pit latrine without slab/open pit	no	no	muslin	1	male	not at all	at least once a week	not at all	richer	1	no	no	no	yes	yes	no	no	yes	no	no	no	no	no	no	no	no	no		no	no	yes	no	no	no	no	no	no	no	yes, smokes nothing
447	2905353	27	25-29	1237	oromia	rural	primary	unprotected spring	20	pit latrine without slab/open pit	no	no	muslin	1	male	not at all	not at all	not at all	richer	1	yes	no	no	no	no	no	no	no	no	no	no	no	no	no	no	no	no		no	no	yes	no	no	no	no	no	no	no	yes, smokes nothing
447	2905353	40	40-44	1237	oromia	rural	no education	public tap/standpipe	40	pit latrine without slab/open pit	no	no	muslin	2	female	not at all	not at all	not at all	middle	8																					no	no	no	no	no	no	no	no	yes, smokes nothing
447	2905353	40	40-44	1237	oromia	rural	no education	public tap/standpipe	40	pit latrine without slab/open pit	no	no	muslin	2	female	not at all	not at all	not at all	middle	8																					no	no	no	no	no	no	no	no	yes, smokes nothing
447	2905353	20	20-24	1237	oromia	rural	no education	unprotected spring	5	pit latrine without slab/open pit	no	no	muslin	1	male	not at all	not at all	not at all	middle	2	yes	no	no	no	no	no	yes	yes	no	no	no	yes	no	no	no	no	no		no	yes	no	no	no	no	no	no	no	no	yes, smokes nothing
447	2905353	29	25-29	1237	oromia	rural	no education	river/dam/lake/ponds/stream/canal/irrigation channel	60	pit latrine without slab/open pit	no	no	muslin	2	male	not at all	not at all	not at all	richer	4	yes	no	no	no	yes	no	no	no	no	no	no	no	no	no	no	no	no		no	no	no	no	no	no	no	no	no	no	yes, smokes nothing
448	42998	32	30-34	1237	gambela	rural	primary	tube well or borehole	25	no facility/bush/field	no	no	protestant	1	male	not at all	not at all	not at all	poorest	6																					no	no	no	no	no	no	no	no	yes, smokes nothing
448	42998	25	25-29	1237	gambela	rural	primary	tube well or borehole	5	no facility/bush/field	no	no	protestant	2	female	not at all	not at all	not at all	poorest	5	no	no	no	no	no	no	no	no	no	no	no	no	no	no	no	no	no		no	no	no	no	no	no	no	no	no	no	yes, smokes nothing
450	1846572	28	25-29	1237	snnpr	rural	no education	river/dam/lake/ponds/stream/canal/irrigation channel	30	composting toilet	no	no	protestant	2	female	not at all	not at all	not at all	poorest	7	no	no	no	no	no	no	no	no	no	no	no	no	no	no	no	no	no		no	no	no	no	no	no	no	no	no	no	yes, smokes nothing
450	1846572	28	25-29	1237	snnpr	rural	no education	river/dam/lake/ponds/stream/canal/irrigation channel	30	composting toilet	no	no	protestant	2	female	not at all	not at all	not at all	poorest	7	no	no	no	no	no	no	no	no	no	no	no	no	no	no	no	no	no		no	no	no	no	no	no	no	no	no	no	yes, smokes nothing
450	1846572	30	30-34	1237	snnpr	rural	no education	river/dam/lake/ponds/stream/canal/irrigation channel	10	pit latrine without slab/open pit	no	no	other	3	male	not at all	not at all	not at all	poorest	6	no	no	yes	no	no	yes	no	no	no	no	no	no	no	no	no	no	no		no	no	no	no	no	no	no	no	yes	no	no
450	1846572	30	30-34	1237	snnpr	rural	no education	river/dam/lake/ponds/stream/canal/irrigation channel	10	pit latrine without slab/open pit	no	no	other	3	male	not at all	not at all	not at all	poorest	6	no	no	yes	no	no	yes	no	no	no	no	no	no	no	no	no	no	no		no	no	no	no	no	no	no	no	yes	no	no
450	1846572	28	25-29	1237	snnpr	rural	no education	river/dam/lake/ponds/stream/canal/irrigation channel	6	pit latrine without slab/open pit	no	no	protestant	2	male	not at all	not at all	not at all	richer	4	yes	no	yes	no	no	yes	yes	no	no	no	no	no	no	no	no	no	no		yes	no	no	no	no	no	no	no	no	no	yes, smokes nothing
452	2855975	33	30-34	1237	oromia	rural	no education	protected spring	10	pit latrine without slab/open pit	yes	no	orthodox	1	male	not at all	at least once a week	less than once a week	middle	5																					no	no	no	no	no	no	no	no	yes, smokes nothing
452	2855975	36	35-39	1237	oromia	rural	no education	unprotected spring	10	no facility/bush/field	no	no	orthodox	1	female	not at all	at least once a week	less than once a week	poorest	3																					no	no	no	no	no	no	no	no	yes, smokes nothing
452	2855975	20	20-24	1237	oromia	rural	primary	public tap/standpipe	10	no facility/bush/field	no	no	orthodox	2	male	not at all	not at all	not at all	poorer	2	yes	yes	no	no	yes	yes	yes	no	no	no	no	no	no	no	no	yes	yes		yes	yes	no	no	no	no	no	no	no	no	yes, smokes nothing
452	2855975	20	20-24	1237	oromia	rural	primary	public tap/standpipe	10	no facility/bush/field	no	no	orthodox	2	male	not at all	not at all	not at all	poorer	2	yes	yes	no	no	yes	yes	yes	no	no	no	no	no	no	no	no	yes	yes		yes	yes	no	no	no	no	no	no	no	no	yes, smokes nothing
452	2855975	32	30-34	1237	oromia	rural	primary	public tap/standpipe	20	pit latrine without slab/open pit	no	no	orthodox	2	male	not at all	at least once a week	less than once a week	richer	6	yes	no	no	no	yes	yes	yes	no	no	no	no	no	no	no	no	yes	no		yes	no	no	no	no	no	no	no	no	no	yes, smokes nothing
453	3991306	29	25-29	1237	oromia	rural	no education	public tap/standpipe	10	pit latrine without slab/open pit	no	no	muslin	2	male	not at all	not at all	not at all	poorest	5	yes	no	no	no	no	no	yes	yes	no	no	no	no	no	no	no	no	no		yes	no	no	no	no	no	no	no	no	no	yes, smokes nothing
453	3991306	29	25-29	1237	oromia	rural	no education	public tap/standpipe	10	pit latrine without slab/open pit	no	no	muslin	2	male	not at all	not at all	not at all	middle	4	yes	no	no	no	no	no	yes	no	no	no	no	no	no	no	no	no	no		no	yes	no	no	no	no	no	no	no	no	yes, smokes nothing
453	3991306	29	25-29	1237	oromia	rural	no education	public tap/standpipe	10	pit latrine without slab/open pit	no	no	muslin	2	male	not at all	not at all	not at all	middle	4	yes	no	no	no	no	no	yes	no	no	no	no	no	no	no	no	no	no		no	yes	no	no	no	no	no	no	no	no	yes, smokes nothing
453	3991306	23	20-24	1237	oromia	rural	no education	public tap/standpipe	15	pit latrine without slab/open pit	no	no	muslin	1	male	not at all	not at all	not at all	richer	1																					no	no	no	no	no	no	no	no	yes, smokes nothing
453	3991306	20	20-24	1237	oromia	rural	primary	public tap/standpipe	20	pit latrine without slab/open pit	no	no	muslin	1	male	not at all	not at all	not at all	poorest	1	yes	no	no	no	no	no	no	yes	no	no	no	no	no	no	no	no	yes		no	no	no	no	no	no	no	no	no	no	yes, smokes nothing
454	51196	35	35-39	1237	harari	rural	no education	unprotected well	30	no facility/bush/field	no	no	muslin	3	male	not at all	not at all	not at all	poorer	8	yes	no	no	no	no	yes	no	no	no	no	no	no	no	no	no	no	no		no	no	yes	no	no	no	no	no	no	no	yes, smokes nothing
454	51196	35	35-39	1237	harari	rural	no education	unprotected well	30	no facility/bush/field	no	no	muslin	3	male	not at all	not at all	not at all	poorer	8	yes	no	no	no	no	yes	no	no	no	no	no	no	no	no	no	no	no		no	no	yes	no	no	no	no	no	no	no	yes, smokes nothing
454	51196	34	30-34	1237	harari	rural	no education	river/dam/lake/ponds/stream/canal/irrigation channel	30	pit latrine without slab/open pit	no	no	muslin	4	male	not at all	not at all	not at all	poorer	8	no	no	no	no	no	yes	no	no	no	no	no	no	no	no	no	no	no		no	no	yes	no	no	no	no	no	no	no	yes, smokes nothing
454	51196	18	15-19	1237	harari	rural	primary	unprotected well	30	pit latrine without slab/open pit	no	no	muslin	1	male	not at all	not at all	not at all	poorer	1	no	no	yes	no	no	no	no	no	yes	no	yes	no	no	no	no	no	no		no	no	no	no	no	no	no	no	no	no	yes, smokes nothing
455	3643333	20	20-24	1237	amhara	urban	secondary	piped to yard/plot	on premises	pit latrine with slab	yes	no	orthodox	1	male	not at all	less than once a week	less than once a week	richest	1	yes	no	no	no	no	yes	yes	no	no	no	no	no	no	no	no	yes	no		yes	no	no	no	no	no	no	no	no	no	yes, smokes nothing
455	3643333	29	25-29	1237	amhara	urban	secondary	piped to yard/plot	on premises	pit latrine with slab	yes	no	orthodox	1	male	not at all	less than once a week	at least once a week	richest	1																					no	no	no	no	no	no	no	no	yes, smokes nothing
455	3643333	28	25-29	1237	amhara	urban	primary	piped to yard/plot	on premises	pit latrine without slab/open pit	yes	no	orthodox	1	male	less than once a week	not at all	not at all	richest	3	yes	no	no	no	no	yes	yes	no	no	no	no	no	yes	no	no	yes	no		no	no	no	no	no	no	no	no	no	no	yes, smokes nothing
456	2256514	22	20-24	1237	amhara	rural	no education	tube well or borehole	60	no facility/bush/field	no	no	orthodox	2	male	not at all	not at all	not at all	poorer	2	no	no	no	no	no	no	no	no	no	no	no	no	no	no	no	no	no		no	no	no	no	no	no	no	no	no	no	yes, smokes nothing
456	2256514	36	35-39	1237	amhara	rural	no education	tube well or borehole	15	no facility/bush/field	no	no	orthodox	1	male	not at all	not at all	not at all	middle	6	yes	no	no	no	no	no	yes	yes	no	no	no	no	no	no	no	yes	no		no	no	no	no	no	no	no	no	no	no	yes, smokes nothing
456	2256514	24	20-24	1237	amhara	rural	no education	tube well or borehole	60	no facility/bush/field	no	no	orthodox	2	male	not at all	not at all	not at all	middle	4	no	no	no	no	no	no	no	no	no	no	no	no	no	no	no	no	no		no	no	no	no	no	no	no	no	no	no	yes, smokes nothing
458	186142	23	20-24	1237	somali	urban	no education	protected well	10	no facility/bush/field	no	no	muslin	3	male	not at all	not at all	not at all	richest	3	yes	no	yes	no	no	no	no	no	no	no	no	no	no	no	no	no	no		no	no	yes	no	no	no	no	no	no	no	yes, smokes nothing
458	186142	35	35-39	1237	somali	urban	no education	tanker truck	10	pit latrine with slab	no	no	muslin	1	female	not at all	not at all	not at all	richest	1																					no	no	no	no	no	no	no	no	yes, smokes nothing
458	186142	35	35-39	1237	somali	urban	primary	protected well	on premises	pit latrine with slab	yes	no	muslin	1	male	less than once a week	not at all	at least once a week	richest	8																					no	no	no	no	no	no	no	no	yes, smokes nothing
459	47489	32	30-34	1237	gambela	rural	no education	protected spring	20	pit latrine without slab/open pit	no	no	muslin	1	male	not at all	not at all	not at all	richest	4	yes	yes	no	no	no	no	yes	no	no	no	no	no	yes	no	no	yes	no		no	no	no	no	no	no	no	no	no	no	yes, smokes nothing
459	47489	29	25-29	1237	gambela	rural	no education	protected spring	30	pit latrine without slab/open pit	no	no	orthodox	1	male	not at all	not at all	not at all	richer	3	no	no	yes	no	no	no	no	no	no	no	no	no	no	no	no	no	no		no	no	yes	no	no	no	no	no	no	no	yes, smokes nothing
460	1939273	27	25-29	1237	amhara	rural	primary	unprotected spring	10	pit latrine without slab/open pit	no	no	muslin	1	female	not at all	at least once a week	not at all	middle	2																					yes	no	no	no	no	no	no	no	yes, smokes nothing
462	3111082	31	30-34	1237	oromia	rural	no education	protected spring	10	pit latrine without slab/open pit	no	no	muslin	2	male	not at all	at least once a week	less than once a week	richest	7	yes	no	no	no	no	no	no	no	yes	no	no	yes	no	no	no	yes	no		yes	yes	no	no	no	no	no	no	no	no	yes, smokes nothing
462	3111082	17	15-19	1237	oromia	rural	no education	public tap/standpipe	25	pit latrine without slab/open pit	no	no	muslin	1	male	not at all	not at all	not at all	poorer	1	yes	no	no	no	no	no	yes	no	no	no	no	no	no	no	no	no	no		no	no	yes	no	no	no	no	no	no	no	yes, smokes nothing
462	3111082	38	35-39	1237	oromia	rural	no education	protected spring	30	pit latrine without slab/open pit	no	no	muslin	2	male	not at all	at least once a week	less than once a week	richer	8	yes	no	no	no	no	no	yes	no	yes	no	no	no	no	no	no	no	yes		no	no	no	no	no	no	no	no	no	no	yes, smokes nothing
462	3111082	38	35-39	1237	oromia	rural	no education	protected spring	30	pit latrine without slab/open pit	no	no	muslin	2	male	not at all	at least once a week	less than once a week	richer	8	yes	no	no	no	no	no	yes	no	yes	no	no	no	no	no	no	no	yes		no	no	no	no	no	no	no	no	no	no	yes, smokes nothing
464	427583	34	30-34	1237	addis adaba	urban	primary	piped to neighbor	on premises	flush to pit latrine	yes	no	orthodox	1	female	not at all	at least once a week	not at all	richest	3	yes	yes	no	yes	yes	no	no	no	yes	no	no	no	no	no	no	no	no		no	no	no	no	no	no	no	no	no	no	yes, smokes nothing
466	1681806	35	35-39	1237	snnpr	rural	no education	river/dam/lake/ponds/stream/canal/irrigation channel	60	no facility/bush/field	no	no	other	2	male	not at all	not at all	not at all	poorest	7																					no	no	no	no	no	no	no	no	yes, smokes nothing
466	1681806	46	45-49	1237	snnpr	rural	no education	tube well or borehole	120	no facility/bush/field	no	no	traditional	2	male	not at all	not at all	not at all	poorest	9	yes	no	no	no	no	no	yes	no	no	no	no	yes	no	no	no	no	no		yes	no	no	no	no	no	no	no	no	no	yes, smokes nothing
466	1681806	25	25-29	1237	snnpr	rural	no education	tube well or borehole	120	no facility/bush/field	no	no	other	2	male	not at all	not at all	not at all	poorest	2	no	no	no	no	no	no	no	no	no	no	no	no	no	no	no	no	no		no	no	no	no	no	no	no	no	no	no	yes, smokes nothing
466	1681806	37	35-39	1237	snnpr	rural	no education	tube well or borehole	60	no facility/bush/field	no	no	other	1	male	not at all	not at all	not at all	poorest	8																					no	yes	no	no	yes	no	no	no	no
467	118107	38	35-39	1237	dire dawa	urban	primary	piped to yard/plot	on premises	pit latrine with slab	yes	yes	orthodox	1	female	less than once a week	not at all	at least once a week	richest	3	yes	no	yes	yes	no	yes	no	no	no	no	no	no	no	no	no	no	no		no	no	yes	no	no	no	no	no	no	no	yes, smokes nothing
467	118107	28	25-29	1237	dire dawa	urban	no education	piped to yard/plot	on premises	pit latrine with slab	yes	no	orthodox	1	male	not at all	less than once a week	at least once a week	richest	2																					no	no	no	no	no	no	no	no	yes, smokes nothing
469	41939	35	35-39	1237	gambela	urban	secondary	piped to yard/plot	on premises	flush to pit latrine	yes	yes	orthodox	1	male	not at all	at least once a week	at least once a week	richest	1	yes	no	yes	no	yes	yes	yes	yes	no	yes	yes	no	yes	no	no	no	no		yes	no	yes	no	no	no	no	no	no	no	yes, smokes nothing
470	1589058	42	40-44	1237	snnpr	rural	no education	protected spring	30	pit latrine with slab	no	no	protestant	1	male	not at all	not at all	not at all	richer	10	yes	no	yes	no	no	no	yes	yes	no	no	no	yes	no	no	no	no	no		yes	yes	no	no	no	no	no	no	no	no	yes, smokes nothing
470	1589058	28	25-29	1237	snnpr	rural	primary	river/dam/lake/ponds/stream/canal/irrigation channel	40	no facility/bush/field	no	no	protestant	2	male	not at all	not at all	not at all	poorest	7	yes	no	no	no	no	no	no	no	no	no	no	no	no	no	no	no	no		no	no	no	no	no	no	no	no	no	no	yes, smokes nothing
471	64391	21	20-24	1237	dire dawa	urban	primary	piped to neighbor	on premises	pit latrine with slab	yes	no	orthodox	1	male	not at all	not at all	not at all	richest	1	yes	no	yes	no	no	yes	yes	no	no	no	no	no	no	no	no	no	no		no	no	yes	no	no	no	no	no	no	no	yes, smokes nothing
471	64391	27	25-29	1237	dire dawa	urban	higher	bottled water	on premises	pit latrine with slab	yes	yes	orthodox	1	female	less than once a week	at least once a week	at least once a week	richest	1																					no	no	no	no	no	no	no	no	yes, smokes nothing
473	2491319	25	25-29	1237	oromia	rural	higher	public tap/standpipe	30	pit latrine without slab/open pit	yes	no	muslin	1	male	at least once a week	at least once a week	at least once a week	richer	3																					no	no	no	no	no	no	no	no	yes, smokes nothing
473	2491319	27	25-29	1237	oromia	rural	primary	public tap/standpipe	60	pit latrine without slab/open pit	yes	no	muslin	1	female	less than once a week	at least once a week	at least once a week	richer	2	no	no	no	no	no	no	no	no	no	no	no	no	no	no	no	no	no		no	no	no	no	no	no	no	no	no	no	yes, smokes nothing
473	2491319	27	25-29	1237	oromia	rural	primary	public tap/standpipe	15	pit latrine without slab/open pit	yes	no	muslin	2	male	less than once a week	at least once a week	not at all	richer	5	yes	no	no	no	no	no	yes	yes	no	no	no	no	no	no	no	yes	no		yes	no	no	no	no	no	no	no	no	no	yes, smokes nothing
478	2029012	22	20-24	1237	amhara	rural	primary	unprotected spring	5	pit latrine without slab/open pit	no	no	orthodox	1	male	not at all	less than once a week	less than once a week	middle	1																					no	no	no	no	no	no	no	no	yes, smokes nothing
478	2029012	32	30-34	1237	amhara	rural	no education	unprotected spring	10	no facility/bush/field	no	no	orthodox	1	female	not at all	not at all	not at all	poorest	2																					no	no	no	no	no	no	no	no	yes, smokes nothing
479	699310	31	30-34	1237	tigray	rural	primary	tube well or borehole	180	no facility/bush/field	no	no	orthodox	2	male	not at all	not at all	not at all	poorer	6	yes	no	no	no	no	no	yes	no	no	no	no	no	no	no	no	no	no		no	no	no	no	no	no	no	no	no	no	yes, smokes nothing
479	699310	42	40-44	1237	tigray	rural	primary	public tap/standpipe	90	pit latrine without slab/open pit	no	no	orthodox	1	male	not at all	not at all	not at all	poorest	11																					no	no	no	no	no	no	no	no	yes, smokes nothing
479	699310	35	35-39	1237	tigray	rural	no education	tube well or borehole	120	composting toilet	no	no	orthodox	2	male	not at all	not at all	not at all	poorest	8	yes	no	no	no	no	no	yes	no	no	no	no	no	no	no	no	no	no		no	no	no	no	no	no	no	no	no	no	yes, smokes nothing
479	699310	18	15-19	1237	tigray	rural	primary	tube well or borehole	240	no facility/bush/field	no	no	orthodox	2	female	not at all	less than once a week	not at all	poorest	1	yes	no	no	no	no	no	yes	no	no	no	no	no	no	no	no	yes	no		yes	no	no	no	no	no	no	no	no	no	yes, smokes nothing
481	619484	24	20-24	1237	tigray	rural	secondary	river/dam/lake/ponds/stream/canal/irrigation channel	10	no facility/bush/field	no	no	orthodox	2	male	not at all	not at all	not at all	poorest	2	yes	no	no	no	no	no	yes	no	no	no	no	no	no	no	no	yes	no		yes	no	no	no	no	no	no	no	no	no	yes, smokes nothing
481	619484	34	30-34	1237	tigray	rural	no education	tube well or borehole	30	no facility/bush/field	no	no	orthodox	1	male	not at all	not at all	not at all	poorer	6	yes	no	no	no	no	no	yes	no	no	no	no	no	no	no	no	no	no		no	no	no	no	no	no	no	no	no	no	yes, smokes nothing
481	619484	34	30-34	1237	tigray	rural	primary	unprotected well	5	no facility/bush/field	no	no	orthodox	2	male	less than once a week	not at all	not at all	poorest	5	no	no	no	no	no	yes	yes	no	no	no	no	no	no	no	no	no	no		no	no	no	no	no	no	no	no	no	no	yes, smokes nothing
482	2832818	22	20-24	1237	amhara	urban	primary	piped to yard/plot	on premises	pit latrine with slab	yes	no	orthodox	1	female	not at all	not at all	at least once a week	richest	1																					no	no	no	no	no	no	no	no	yes, smokes nothing
484	192455	22	20-24	1237	afar	rural	no education	river/dam/lake/ponds/stream/canal/irrigation channel	30	no facility/bush/field	no	no	muslin	3	male	not at all	not at all	not at all	poorest	3	yes	no	yes	no	no	no	yes	no	no	no	no	no	no	no	no	no	no		no	no	yes	no	no	no	no	no	no	no	yes, smokes nothing
484	192455	22	20-24	1237	afar	rural	no education	river/dam/lake/ponds/stream/canal/irrigation channel	30	no facility/bush/field	no	no	muslin	3	male	not at all	not at all	not at all	poorest	3	yes	no	yes	no	no	no	yes	no	no	no	no	no	no	no	no	no	no		no	no	yes	no	no	no	no	no	no	no	yes, smokes nothing
484	192455	31	30-34	1237	afar	rural	no education	river/dam/lake/ponds/stream/canal/irrigation channel	20	pit latrine without slab/open pit	no	no	muslin	1	male	not at all	not at all	not at all	poorer	4																					no	no	no	no	no	no	no	no	yes, smokes nothing
484	192455	20	20-24	1237	afar	rural	primary	unprotected spring	120	no facility/bush/field	no	no	muslin	1	female	not at all	at least once a week	not at all	poorest	1	yes	no	yes	no	no	no	yes	no	no	no	no	no	no	no	no	no	no		no	no	no	no	no	no	no	no	no	no	yes, smokes nothing
484	192455	20	20-24	1237	afar	rural	primary	river/dam/lake/ponds/stream/canal/irrigation channel	30	no facility/bush/field	no	no	muslin	1	male	not at all	at least once a week	not at all	poorest	1																					no	no	no	no	no	no	no	no	yes, smokes nothing
487	564132	26	25-29	1237	addis adaba	urban	primary	piped to yard/plot	on premises	ventilated improved pit latrine (vip)	yes	yes	orthodox	2	male	not at all	less than once a week	at least once a week	richest	2	yes	yes	yes	yes	no	yes	yes	no	no	no	no	yes	no	no	no	no	no		no	no	yes	no	no	no	no	no	no	no	yes, smokes nothing
488	66556	25	25-29	1237	afar	rural	no education	unprotected well	120	no facility/bush/field	no	no	muslin	2	female	not at all	not at all	not at all	poorest	2																					yes	no	no	no	no	no	no	no	yes, smokes nothing
488	66556	25	25-29	1237	afar	rural	no education	unprotected well	120	no facility/bush/field	no	no	muslin	2	female	not at all	not at all	not at all	poorest	2																					yes	no	no	no	no	no	no	no	yes, smokes nothing
488	66556	25	25-29	1237	afar	rural	no education	public tap/standpipe	60	no facility/bush/field	no	no	muslin	2	male	not at all	not at all	not at all	poorest	2	yes	no	no	no	no	no	yes	no	no	no	no	no	no	no	no	yes	no		yes	no	no	no	no	no	no	no	no	no	yes, smokes nothing
488	66556	25	25-29	1237	afar	rural	no education	public tap/standpipe	60	no facility/bush/field	no	no	muslin	2	male	not at all	not at all	not at all	poorest	2	yes	no	no	no	no	no	yes	no	no	no	no	no	no	no	no	yes	no		yes	no	no	no	no	no	no	no	no	no	yes, smokes nothing
488	66556	29	25-29	1237	afar	rural	no education	tube well or borehole	30	no facility/bush/field	no	no	muslin	3	male	not at all	not at all	not at all	poorest	7	yes	no	yes	no	no	no	no	no	no	no	no	no	no	no	no	no	no		no	no	no	no	no	no	no	no	no	no	yes, smokes nothing
489	2405428	22	20-24	1237	oromia	rural	primary	public tap/standpipe	20	pit latrine without slab/open pit	no	no	muslin	1	male	not at all	not at all	not at all	middle	1																					no	no	no	no	no	no	no	no	yes, smokes nothing
489	2405428	26	25-29	1237	oromia	rural	primary	tube well or borehole	20	pit latrine without slab/open pit	no	no	muslin	3	male	less than once a week	at least once a week	not at all	richer	4	yes	no	no	no	no	no	yes	no	no	no	no	no	no	no	no	no	no		no	no	no	no	no	no	no	no	no	no	yes, smokes nothing
489	2405428	29	25-29	1237	oromia	rural	no education	unprotected spring	60	pit latrine without slab/open pit	no	no	muslin	1	male	not at all	not at all	not at all	poorer	3																					no	no	no	no	no	no	no	no	yes, smokes nothing
490	129214	27	25-29	1237	somali	rural	no education	public tap/standpipe	60	no facility/bush/field	no	no	muslin	1	female	not at all	not at all	not at all	poorest	7																					no	no	no	no	no	no	no	no	yes, smokes nothing
490	129214	28	25-29	1237	somali	rural	no education	unprotected well	30	pit latrine without slab/open pit	no	no	muslin	3	male	not at all	not at all	not at all	middle	4	yes	no	yes	no	no	no	yes	no	no	no	no	no	no	no	no	no	no		no	no	no	no	no	no	no	no	no	no	yes, smokes nothing
490	129214	33	30-34	1237	somali	rural	no education	protected well	60	pit latrine with slab	no	no	muslin	3	male	not at all	not at all	not at all	poorer	8	yes	no	yes	no	no	no	yes	no	no	no	no	no	no	no	no	no	no		no	no	no	no	no	no	no	no	no	no	yes, smokes nothing
491	288518	22	20-24	1237	somali	urban	no education	piped to neighbor	on premises	pit latrine without slab/open pit	no	no	muslin	2	female	not at all	not at all	not at all	middle	3	yes	no	no	no	no	no	yes	no	no	no	no	no	no	no	no	no	no		yes	no	no	no	no	no	no	no	no	no	yes, smokes nothing
492	520739	38	35-39	1237	somali	rural	no education	unprotected well	on premises	pit latrine with slab	no	no	muslin	3	male	not at all	not at all	not at all	poorest	10																					no	no	no	no	no	no	no	no	yes, smokes nothing
493	63946	20	20-24	1237	dire dawa	urban	primary	piped to neighbor	on premises	pit latrine with slab	yes	no	muslin	1	male	not at all	less than once a week	at least once a week	richest	1	yes	no	no	no	yes	no	yes	no	no	no	no	no	no	no	no	no	yes		yes	no	yes	no	no	no	no	no	no	no	yes, smokes nothing
494	3009365	33	30-34	1237	oromia	rural	no education	public tap/standpipe	20	pit latrine without slab/open pit	no	no	protestant	2	male	not at all	not at all	not at all	richer	6																					no	no	no	no	no	no	no	no	yes, smokes nothing
494	3009365	29	25-29	1237	oromia	rural	no education	unprotected spring	60	no facility/bush/field	no	no	orthodox	2	male	not at all	not at all	not at all	richer	5	yes	no	yes	no	no	no	yes	no	no	no	no	no	no	no	no	no	no		no	no	no	no	no	no	no	no	no	no	yes, smokes nothing
494	3009365	27	25-29	1237	oromia	rural	no education	unprotected well	60	no facility/bush/field	no	no	orthodox	3	male	not at all	not at all	not at all	poorer	3	yes	no	no	no	no	no	yes	yes	no	yes	no	no	no	no	no	yes	yes		yes	yes	no	no	no	no	no	no	no	no	yes, smokes nothing
494	3009365	21	20-24	1237	oromia	rural	primary	tube well or borehole	30	no facility/bush/field	no	no	orthodox	3	male	not at all	less than once a week	not at all	richer	3	yes	no	no	no	no	yes	no	no	no	no	no	no	no	no	no	yes	no		yes	no	no	no	no	no	no	no	no	no	yes, smokes nothing
498	1525999	22	20-24	1237	amhara	rural	primary	not a dejure resident	not a dejure resident	not a dejure resident	not a dejure resident	not a dejure resident	muslin	1	female	not at all	not at all	not at all	poorer	1	no	no	no	no	no	no	no	no	no	no	no	no	no	no	no	no	no		no	no	no	no	no	no	no	no	no	no	yes, smokes nothing
499	126157	22	20-24	1237	afar	urban	higher	piped to yard/plot	on premises	pit latrine without slab/open pit	yes	yes	muslin	1	female	not at all	less than once a week	at least once a week	richest	1	no	no	no	no	no	no	no	no	no	no	no	no	no	no	no	no	no		no	no	yes	no	no	no	no	no	no	no	yes, smokes nothing
500	31565	35	35-39	1237	harari	urban	no education	piped to neighbor	on premises	pit latrine with slab	yes	no	orthodox	1	female	not at all	not at all	not at all	richest	2																					no	no	no	no	no	no	no	no	yes, smokes nothing
501	40571	27	25-29	1237	harari	rural	no education	unprotected spring	60	pit latrine without slab/open pit	no	no	muslin	2	male	not at all	not at all	not at all	poorer	4	yes	yes	yes	no	no	yes	yes	no	yes	no	yes	no	yes	no	no	no	no		no	no	yes	no	no	no	no	no	no	no	yes, smokes nothing
501	40571	35	35-39	1237	harari	rural	no education	unprotected spring	600	no facility/bush/field	no	no	muslin	2	male	not at all	not at all	not at all	poorer	7	yes	no	no	no	no	yes	no	no	no	no	no	no	yes	no	no	no	no		no	no	no	no	no	no	no	no	no	no	yes, smokes nothing
501	40571	18	15-19	1237	harari	rural	no education	unprotected spring	180	no facility/bush/field	no	no	muslin	1	male	not at all	not at all	not at all	poorer	1	yes	no	no	no	no	no	yes	no	no	no	no	no	no	no	no	no	no		yes	no	no	no	no	no	no	no	no	no	yes, smokes nothing
501	40571	27	25-29	1237	harari	rural	no education	unprotected spring	360	no facility/bush/field	no	no	muslin	2	female	not at all	not at all	not at all	poorest	2																					no	no	no	no	no	no	no	no	yes, smokes nothing
501	40571	31	30-34	1237	harari	rural	no education	protected spring	360	pit latrine without slab/open pit	no	no	muslin	3	male	not at all	not at all	not at all	richer	7	no	no	no	no	no	no	no	no	no	no	no	no	no	no	no	no	no		no	no	no	no	no	no	no	no	no	no	yes, smokes nothing
501	40571	30	30-34	1237	harari	rural	no education	river/dam/lake/ponds/stream/canal/irrigation channel	120	pit latrine without slab/open pit	no	no	muslin	1	male	not at all	not at all	not at all	poorer	5	yes	no	yes	no	no	no	no	no	no	no	no	no	no	no	no	no	no		no	no	no	no	no	no	no	no	no	no	yes, smokes nothing
502	1679159	23	20-24	1237	snnpr	rural	no education	public tap/standpipe	60	pit latrine without slab/open pit	no	no	orthodox	1	male	not at all	not at all	not at all	richest	1																					no	no	no	no	no	no	no	no	yes, smokes nothing
502	1679159	34	30-34	1237	snnpr	rural	primary	protected spring	30	pit latrine without slab/open pit	no	no	orthodox	2	male	not at all	not at all	not at all	richest	8																					no	no	no	no	no	no	no	no	yes, smokes nothing
503	1975031	19	15-19	1237	snnpr	rural	secondary	piped to yard/plot	on premises	pit latrine without slab/open pit	yes	no	protestant	1	male	less than once a week	less than once a week	not at all	richest	1																					no	no	no	no	no	no	no	no	yes, smokes nothing
504	235630	23	20-24	1237	tigray	urban	primary	piped to yard/plot	on premises	pit latrine without slab/open pit	yes	yes	orthodox	2	male	not at all	not at all	at least once a week	richest	2	yes	yes	no	no	no	no	no	no	no	no	no	no	yes	no	no	no	no		no	no	no	no	no	no	no	no	no	no	yes, smokes nothing
505	1744384	46	45-49	1237	snnpr	rural	no education	tube well or borehole	30	pit latrine with slab	yes	no	protestant	3	male	not at all	less than once a week	not at all	richest	11	yes	yes	no	no	no	yes	yes	yes	no	no	yes	yes	no	no	no	yes	yes		yes	no	no	no	no	no	no	no	no	no	yes, smokes nothing
505	1744384	30	30-34	1237	snnpr	rural	no education	public tap/standpipe	50	no facility/bush/field	yes	no	protestant	2	female	not at all	not at all	not at all	poorest	4	yes	no	no	no	no	no	no	no	no	no	no	no	no	no	no	no	no		no	no	no	no	no	no	no	no	no	no	yes, smokes nothing
506	3603921	36	35-39	1237	oromia	rural	no education	protected spring	60	no facility/bush/field	no	no	muslin	1	male	not at all	not at all	not at all	poorest	7	yes	no	no	no	no	no	yes	no	no	no	no	no	no	no	no	no	no		no	no	no	no	no	no	no	no	no	no	yes, smokes nothing
506	3603921	25	25-29	1237	oromia	rural	no education	unprotected spring	120	no facility/bush/field	no	no	muslin	2	male	not at all	not at all	not at all	poorest	4																					no	no	no	no	no	no	no	no	yes, smokes nothing
506	3603921	24	20-24	1237	oromia	rural	no education	unprotected spring	90	no facility/bush/field	no	no	muslin	2	male	not at all	not at all	not at all	poorest	3	yes	no	yes	no	no	no	no	no	no	no	no	no	no	no	no	no	no		no	no	no	no	no	no	no	no	no	no	yes, smokes nothing
507	5972	21	20-24	1237	gambela	rural	primary	river/dam/lake/ponds/stream/canal/irrigation channel	5	no facility/bush/field	no	no	protestant	1	male	not at all	not at all	not at all	poorest	1	no	no	no	no	no	no	no	no	no	no	no	no	no	no	no	no	no		no	no	no	no	no	no	no	no	no	no	yes, smokes nothing
507	5972	23	20-24	1237	gambela	rural	higher	tube well or borehole	30	no facility/bush/field	no	no	protestant	1	male	not at all	not at all	not at all	middle	1																					no	no	no	no	no	no	no	no	yes, smokes nothing
507	5972	42	40-44	1237	gambela	rural	no education	tube well or borehole	60	no facility/bush/field	no	no	protestant	1	male	not at all	not at all	not at all	poorest	7																					no	no	no	no	no	no	no	no	yes, smokes nothing
507	5972	18	15-19	1237	gambela	rural	primary	river/dam/lake/ponds/stream/canal/irrigation channel	14	no facility/bush/field	no	no	other	1	female	not at all	not at all	not at all	poorest	1	yes	no	yes	no	no	no	no	no	yes	no	no	no	no	no	no	no	no		yes	no	no	no	no	no	no	no	no	no	yes, smokes nothing
508	95891	23	20-24	1237	benishangul	rural	no education	unprotected spring	5	pit latrine without slab/open pit	no	no	muslin	1	male	not at all	not at all	not at all	poorer	4	yes	no	no	no	no	no	no	no	no	no	no	no	no	no	no	no	no		no	no	no	no	no	no	no	no	no	no	yes, smokes nothing
508	95891	28	25-29	1237	benishangul	rural	no education	river/dam/lake/ponds/stream/canal/irrigation channel	15	pit latrine without slab/open pit	no	no	muslin	2	female	not at all	not at all	not at all	poorest	5	yes	no	no	no	no	no	yes	no	no	no	no	no	no	no	no	no	no		no	no	no	no	no	no	no	no	no	no	yes, smokes nothing
508	95891	30	30-34	1237	benishangul	rural	no education	tube well or borehole	15	pit latrine without slab/open pit	no	no	muslin	2	male	not at all	not at all	not at all	poorer	10	yes	no	no	no	no	yes	no	yes	no	no	no	no	no	no	no	yes	no		yes	no	no	no	no	no	no	no	no	no	yes, smokes nothing
508	95891	30	30-34	1237	benishangul	rural	no education	tube well or borehole	15	pit latrine without slab/open pit	no	no	muslin	2	male	not at all	not at all	not at all	poorer	10	yes	no	no	no	no	yes	no	yes	no	no	no	no	no	no	no	yes	no		yes	no	no	no	no	no	no	no	no	no	yes, smokes nothing
508	95891	18	15-19	1237	benishangul	rural	primary	unprotected spring	10	pit latrine without slab/open pit	no	no	muslin	1	female	not at all	not at all	not at all	poorest	1	no	no	no	no	no	no	no	no	no	no	no	no	no	no	no	no	no		no	no	no	no	no	no	no	no	no	no	yes, smokes nothing
509	388463	28	25-29	1237	addis adaba	urban	higher	piped to yard/plot	on premises	pit latrine with slab	yes	no	orthodox	1	female	at least once a week	at least once a week	at least once a week	richest	2																					yes	no	no	no	no	no	no	no	yes, smokes nothing
510	2719437	36	35-39	1237	oromia	rural	no education	protected spring	20	no facility/bush/field	no	no	muslin	2	male	not at all	not at all	not at all	poorest	10	yes	no	no	no	no	no	no	no	no	no	no	no	no	no	no	no	no		no	no	no	no	no	no	no	no	no	no	yes, smokes nothing
510	2719437	36	35-39	1237	oromia	rural	no education	protected spring	20	no facility/bush/field	no	no	muslin	2	male	not at all	not at all	not at all	poorest	10	yes	no	no	no	no	no	no	no	no	no	no	no	no	no	no	no	no		no	no	no	no	no	no	no	no	no	no	yes, smokes nothing
510	2719437	20	20-24	1237	oromia	rural	primary	protected spring	180	pit latrine without slab/open pit	no	no	orthodox	2	male	not at all	not at all	not at all	middle	2	yes	no	no	no	no	no	yes	yes	no	no	no	no	no	no	no	no	no		yes	no	no	no	no	no	no	no	no	no	yes, smokes nothing
511	136932	31	30-34	1237	afar	rural	no education	unprotected well	60	pit latrine without slab/open pit	no	no	muslin	2	male	not at all	not at all	not at all	poorest	7	yes	no	yes	no	no	no	yes	no	no	no	no	no	no	no	no	no	no		yes	no	no	no	no	no	no	no	no	no	yes, smokes nothing
511	136932	25	25-29	1237	afar	rural	no education	public tap/standpipe	120	no facility/bush/field	no	no	muslin	2	female	not at all	not at all	not at all	poorest	4	yes	no	yes	no	no	no	yes	no	no	no	no	no	no	no	no	no	no		no	no	no	no	no	no	no	no	no	no	yes, smokes nothing
511	136932	32	30-34	1237	afar	rural	no education	public tap/standpipe	60	no facility/bush/field	no	no	muslin	1	female	not at all	at least once a week	not at all	poorest	7	yes	no	no	no	no	no	no	no	no	no	no	no	no	no	no	yes	no		yes	no	no	no	no	no	no	no	no	no	yes, smokes nothing
511	136932	38	35-39	1237	afar	rural	no education	unprotected well	380	no facility/bush/field	no	no	muslin	2	male	not at all	not at all	not at all	poorest	9																					no	no	no	no	no	no	no	no	yes, smokes nothing
511	136932	27	25-29	1237	afar	rural	no education	public tap/standpipe	120	no facility/bush/field	no	no	muslin	2	female	not at all	not at all	not at all	poorest	5	yes	no	no	no	no	no	no	no	no	no	no	no	no	no	no	no	no		no	no	no	no	no	no	no	no	no	no	yes, smokes nothing
513	50022	22	20-24	1237	harari	rural	no education	unprotected spring	40	pit latrine without slab/open pit	no	no	muslin	2	male	not at all	less than once a week	less than once a week	middle	2	no	no	yes	no	no	no	no	no	no	no	no	no	no	no	no	no	no		no	no	yes	no	no	no	no	no	no	no	yes, smokes nothing
514	65337	40	40-44	1237	dire dawa	urban	no education	piped to neighbor	on premises	no facility/bush/field	no	no	muslin	3	male	not at all	not at all	not at all	poorest	6	no	no	no	no	no	no	no	no	no	no	no	no	no	no	no	no	no		no	no	yes	no	no	no	no	no	no	no	yes, smokes nothing
514	65337	25	25-29	1237	dire dawa	urban	no education	piped to yard/plot	on premises	pit latrine with slab	yes	no	muslin	3	male	not at all	not at all	not at all	richest	3	yes	no	no	no	no	no	no	no	no	no	no	no	no	no	no	no	no		no	no	no	no	no	no	no	no	no	no	yes, smokes nothing
516	2340436	30	30-34	1237	amhara	urban	no education	piped to neighbor	on premises	pit latrine without slab/open pit	yes	no	muslin	1	male	not at all	not at all	at least once a week	richest	3	no	no	no	no	no	no	no	no	no	no	no	no	no	no	no	no	no		no	no	no	no	no	no	no	no	no	no	yes, smokes nothing
517	2433515	40	40-44	1237	oromia	rural	no education	unprotected spring	20	no facility/bush/field	no	no	protestant	2	male	not at all	less than once a week	not at all	richer	9	no	no	yes	no	no	no	no	yes	yes	no	no	no	no	no	no	no	no		no	no	no	no	no	no	no	no	no	no	yes, smokes nothing
517	2433515	28	25-29	1237	oromia	rural	no education	protected spring	30	no facility/bush/field	no	no	protestant	2	male	not at all	not at all	not at all	richer	5																					no	no	no	no	no	no	no	no	yes, smokes nothing
517	2433515	30	30-34	1237	oromia	rural	no education	protected spring	40	no facility/bush/field	no	no	protestant	2	male	not at all	not at all	not at all	richer	7																					no	no	no	no	no	no	no	no	yes, smokes nothing
517	2433515	20	20-24	1237	oromia	rural	primary	protected spring	60	no facility/bush/field	no	no	protestant	1	male	not at all	not at all	not at all	middle	1	yes	no	no	no	no	no	yes	yes	no	no	no	no	no	no	no	no	no		no	no	no	no	no	no	no	no	no	no	yes, smokes nothing
518	2313244	30	30-34	1237	oromia	rural	no education	unprotected spring	35	no facility/bush/field	no	no	protestant	2	male	not at all	less than once a week	not at all	poorer	7																					no	no	no	no	no	no	no	no	yes, smokes nothing
518	2313244	41	40-44	1237	oromia	rural	no education	protected well	5	pit latrine without slab/open pit	no	no	muslin	1	male	not at all	not at all	not at all	poorer	8																					no	no	no	no	no	no	no	no	yes, smokes nothing
518	2313244	26	25-29	1237	oromia	rural	no education	protected well	2	pit latrine without slab/open pit	no	no	muslin	3	male	not at all	not at all	not at all	richer	4	no	no	no	no	no	no	no	no	no	no	no	no	no	no	no	no	yes		no	no	no	no	no	no	no	no	no	no	yes, smokes nothing
518	2313244	23	20-24	1237	oromia	rural	no education	protected well	20	pit latrine without slab/open pit	no	no	muslin	2	male	not at all	less than once a week	not at all	middle	2																					yes	no	no	no	no	no	no	no	yes, smokes nothing
518	2313244	31	30-34	1237	oromia	rural	no education	river/dam/lake/ponds/stream/canal/irrigation channel	20	pit latrine without slab/open pit	no	no	muslin	3	male	not at all	less than once a week	not at all	richer	7	yes	no	no	no	no	no	yes	yes	no	no	no	yes	no	no	no	no	yes		no	no	no	no	no	no	no	no	no	no	yes, smokes nothing
518	2313244	23	20-24	1237	oromia	rural	primary	public tap/standpipe	20	pit latrine without slab/open pit	no	no	muslin	1	male	not at all	not at all	not at all	poorer	2	no	no	no	no	no	no	no	no	no	no	no	no	no	no	no	no	no		no	no	no	no	no	no	no	no	no	no	yes, smokes nothing
521	389571	40	40-44	1237	somali	rural	no education	public tap/standpipe	20	pit latrine with slab	no	no	muslin	1	female	not at all	not at all	not at all	richer	3	yes	no	no	no	no	yes	yes	no	no	no	no	no	no	no	no	no	no		yes	no	no	no	no	no	no	no	no	no	yes, smokes nothing
522	2651529	20	20-24	1237	oromia	rural	primary	public tap/standpipe	40	no facility/bush/field	no	no	muslin	3	male	less than once a week	at least once a week	not at all	poorer	3	yes	no	no	no	yes	yes	yes	yes	yes	yes	yes	yes	yes	no	yes	yes	yes		yes	no	no	no	no	no	no	no	no	no	yes, smokes nothing
522	2651529	20	20-24	1237	oromia	rural	primary	public tap/standpipe	40	no facility/bush/field	no	no	muslin	3	male	less than once a week	at least once a week	not at all	poorer	3	yes	no	no	no	yes	yes	yes	yes	yes	yes	yes	yes	yes	no	yes	yes	yes		yes	no	no	no	no	no	no	no	no	no	yes, smokes nothing
522	2651529	32	30-34	1237	oromia	rural	no education	public tap/standpipe	15	no facility/bush/field	no	no	muslin	2	male	not at all	not at all	not at all	poorer	5																					no	no	no	no	no	no	no	no	yes, smokes nothing
522	2651529	31	30-34	1237	oromia	rural	primary	tube well or borehole	5	pit latrine without slab/open pit	yes	no	muslin	4	male	not at all	less than once a week	less than once a week	richer	5																					no	no	no	no	no	no	no	no	yes, smokes nothing
522	2651529	31	30-34	1237	oromia	rural	primary	tube well or borehole	5	pit latrine without slab/open pit	yes	no	muslin	4	male	not at all	less than once a week	less than once a week	richer	5																					no	no	no	no	no	no	no	no	yes, smokes nothing
522	2651529	25	25-29	1237	oromia	rural	no education	public tap/standpipe	30	no facility/bush/field	no	no	muslin	2	male	not at all	not at all	not at all	poorest	7	yes	no	no	no	yes	no	yes	no	no	no	no	no	no	no	yes	no	no		no	no	no	no	no	no	no	no	no	no	yes, smokes nothing
523	87088	39	35-39	1237	dire dawa	rural	no education	protected spring	120	pit latrine without slab/open pit	no	no	muslin	2	male	not at all	not at all	not at all	poorer	10	yes	no	no	no	yes	no	yes	no	no	no	no	no	no	no	no	no	no		yes	no	no	no	no	no	no	no	no	no	yes, smokes nothing
523	87088	30	30-34	1237	dire dawa	rural	no education	not a dejure resident	not a dejure resident	not a dejure resident	not a dejure resident	not a dejure resident	muslin	0	male	not at all	not at all	not at all	poorest	6																					no	no	no	no	no	no	no	no	yes, smokes nothing
525	41967	31	30-34	1237	gambela	rural	no education	protected well	10	pit latrine without slab/open pit	yes	yes	orthodox	1	male	not at all	not at all	less than once a week	richest	2	yes	yes	no	no	no	no	yes	no	no	no	no	no	yes	no	no	no	no		no	no	no	no	no	no	no	no	no	no	yes, smokes nothing
526	71243	24	20-24	1237	gambela	rural	primary	protected spring	10	pit latrine without slab/open pit	no	no	protestant	2	male	not at all	not at all	not at all	middle	2	no	no	no	no	no	no	no	no	no	no	no	no	no	no	no	no	no		no	no	no	no	no	no	no	no	no	no	yes, smokes nothing
526	71243	30	30-34	1237	gambela	rural	no education	protected spring	10	pit latrine without slab/open pit	no	no	protestant	1	male	not at all	at least once a week	not at all	richer	2																					no	no	no	no	no	no	no	no	yes, smokes nothing
526	71243	22	20-24	1237	gambela	rural	primary	protected spring	60	pit latrine without slab/open pit	no	no	protestant	1	male	not at all	not at all	not at all	middle	1																					no	no	no	no	no	no	no	no	yes, smokes nothing
526	71243	30	30-34	1237	gambela	rural	primary	tube well or borehole	10	flush to pit latrine	no	no	orthodox	1	male	not at all	not at all	not at all	middle	3																					no	no	no	no	no	no	no	no	yes, smokes nothing
526	71243	26	25-29	1237	gambela	rural	no education	protected spring	30	pit latrine without slab/open pit	no	no	orthodox	1	male	not at all	not at all	not at all	poorer	2																					no	no	no	no	no	no	no	no	yes, smokes nothing
526	71243	22	20-24	1237	gambela	rural	primary	protected spring	10	pit latrine without slab/open pit	no	no	protestant	2	male	not at all	at least once a week	not at all	richer	2	yes	no	no	no	no	no	no	no	no	no	no	no	no	no	no	no	no		no	no	yes	no	no	no	no	no	no	no	yes, smokes nothing
527	287430	34	30-34	1237	somali	rural	no education	unprotected well	10	no facility/bush/field	no	no	muslin	4	male	not at all	not at all	not at all	poorest	10	no	no	no	no	no	no	no	no	no	no	no	no	no	no	no	no	no		no	no	no	no	no	no	no	no	no	no	yes, smokes nothing
527	287430	28	25-29	1237	somali	rural	no education	protected well	60	no facility/bush/field	no	no	muslin	2	male	not at all	not at all	not at all	poorest	5																					no	no	no	no	no	no	no	no	yes, smokes nothing
527	287430	28	25-29	1237	somali	rural	no education	protected well	60	no facility/bush/field	no	no	muslin	2	male	not at all	not at all	not at all	poorest	5																					no	no	no	no	no	no	no	no	yes, smokes nothing
527	287430	27	25-29	1237	somali	rural	no education	unprotected well	60	no facility/bush/field	no	no	muslin	2	male	not at all	not at all	not at all	poorest	2	yes	no	yes	no	no	yes	yes	no	no	no	no	no	no	no	no	no	no		no	no	yes	no	no	no	no	no	no	no	yes, smokes nothing
528	420029	26	25-29	1237	tigray	rural	no education	unprotected well	60	no facility/bush/field	no	no	orthodox	2	male	not at all	not at all	not at all	poorest	5	no	no	no	no	no	no	yes	no	no	no	no	no	no	no	no	no	yes		no	no	no	no	no	no	no	no	no	no	yes, smokes nothing
528	420029	27	25-29	1237	tigray	rural	no education	tube well or borehole	20	no facility/bush/field	no	no	orthodox	2	male	not at all	not at all	not at all	poorest	4																					no	no	no	no	no	no	no	no	yes, smokes nothing
528	420029	29	25-29	1237	tigray	rural	primary	not a dejure resident	not a dejure resident	not a dejure resident	not a dejure resident	not a dejure resident	orthodox	0	male	not at all	less than once a week	not at all	poorest	4																					no	no	no	no	no	no	no	no	yes, smokes nothing
528	420029	29	25-29	1237	tigray	rural	primary	not a dejure resident	not a dejure resident	not a dejure resident	not a dejure resident	not a dejure resident	orthodox	0	male	not at all	less than once a week	not at all	poorest	4																					no	no	no	no	no	no	no	no	yes, smokes nothing
528	420029	25	25-29	1237	tigray	rural	primary	unprotected well	60	no facility/bush/field	no	no	orthodox	1	male	not at all	not at all	not at all	poorest	4	yes	no	yes	no	no	no	yes	no	no	yes	no	no	no	no	no	no	no		yes	no	yes	no	no	no	no	no	no	no	yes, smokes nothing
528	420029	37	35-39	1237	tigray	rural	no education	unprotected well	30	no facility/bush/field	no	no	orthodox	2	male	not at all	not at all	not at all	poorest	8																					no	no	no	no	no	no	no	no	yes, smokes nothing
528	420029	37	35-39	1237	tigray	rural	no education	unprotected well	30	no facility/bush/field	no	no	orthodox	2	male	not at all	not at all	not at all	poorest	8																					no	no	no	no	no	no	no	no	yes, smokes nothing
528	420029	38	35-39	1237	tigray	rural	no education	protected well	180	no facility/bush/field	no	no	orthodox	2	male	not at all	not at all	not at all	poorest	11	yes	no	no	no	no	no	no	no	no	no	no	no	no	no	no	no	no		no	no	no	no	no	no	no	no	no	no	yes, smokes nothing
528	420029	38	35-39	1237	tigray	rural	no education	protected well	180	no facility/bush/field	no	no	orthodox	2	male	not at all	not at all	not at all	poorest	11	yes	no	no	no	no	no	no	no	no	no	no	no	no	no	no	no	no		no	no	no	no	no	no	no	no	no	no	yes, smokes nothing
528	420029	37	35-39	1237	tigray	rural	no education	unprotected well	60	no facility/bush/field	no	no	orthodox	3	male	not at all	less than once a week	less than once a week	poorest	8	yes	no	no	no	no	no	no	no	no	no	no	no	no	no	no	no	no		no	no	no	no	no	no	no	no	no	no	yes, smokes nothing
528	420029	38	35-39	1237	tigray	rural	no education	unprotected well	90	no facility/bush/field	no	no	orthodox	2	male	not at all	less than once a week	not at all	poorest	5	yes	no	no	no	no	no	no	no	no	no	no	no	no	no	no	no	no		no	no	no	no	no	no	no	no	no	no	yes, smokes nothing
528	420029	21	20-24	1237	tigray	rural	no education	unprotected well	30	no facility/bush/field	no	no	orthodox	2	female	not at all	not at all	not at all	poorest	2																					no	no	no	no	no	no	no	no	yes, smokes nothing
528	420029	36	35-39	1237	tigray	rural	no education	unprotected well	120	no facility/bush/field	no	no	orthodox	2	male	not at all	not at all	not at all	poorest	6																					no	no	no	no	no	no	no	no	yes, smokes nothing
528	420029	41	40-44	1237	tigray	rural	no education	unprotected well	150	no facility/bush/field	no	no	orthodox	1	male	not at all	not at all	not at all	poorest	4	yes	no	no	no	no	no	yes	no	yes	no	no	no	no	no	no	no	no		no	no	no	no	no	no	no	no	no	no	yes, smokes nothing
529	5712597	28	25-29	1237	oromia	rural	primary	public tap/standpipe	5	pit latrine without slab/open pit	no	no	muslin	3	male	not at all	not at all	not at all	middle	6	no	no	no	no	no	no	no	no	no	no	no	no	no	no	no	no	no		no	no	no	no	no	no	no	no	no	no	yes, smokes nothing
529	5712597	26	25-29	1237	oromia	rural	no education	unprotected spring	20	pit latrine without slab/open pit	no	no	muslin	2	male	not at all	not at all	not at all	middle	4	yes	no	no	no	no	no	yes	no	no	no	no	no	no	no	no	yes	no		no	no	no	no	no	no	no	no	no	no	yes, smokes nothing
529	5712597	26	25-29	1237	oromia	rural	no education	unprotected spring	20	pit latrine without slab/open pit	no	no	muslin	2	male	not at all	not at all	not at all	middle	4	yes	no	no	no	no	no	yes	no	no	no	no	no	no	no	no	yes	no		no	no	no	no	no	no	no	no	no	no	yes, smokes nothing
533	143970	31	30-34	1237	benishangul	urban	no education	tube well or borehole	120	pit latrine without slab/open pit	yes	no	orthodox	1	male	not at all	not at all	not at all	richest	3																					no	no	no	no	no	no	no	no	yes, smokes nothing
537	1885880	34	30-34	1237	snnpr	rural	primary	protected well	30	other	no	no	protestant	2	male	not at all	not at all	not at all	poorer	7	yes	no	no	no	no	no	yes	no	yes	no	yes	no	no	no	no	no	no		yes	no	yes	no	no	no	no	no	no	no	yes, smokes nothing
537	1885880	21	20-24	1237	snnpr	rural	primary	protected well	240	pit latrine without slab/open pit	no	no	protestant	1	female	less than once a week	less than once a week	not at all	richer	1	yes	no	no	no	no	no	no	no	yes	no	no	no	no	no	no	no	no		no	no	no	no	no	no	no	no	no	no	yes, smokes nothing
537	1885880	30	30-34	1237	snnpr	rural	no education	protected well	480	pit latrine with slab	no	no	protestant	3	male	not at all	not at all	not at all	poorer	4																					no	no	no	no	no	no	no	no	yes, smokes nothing
538	916778	29	25-29	1237	tigray	urban	no education	public tap/standpipe	20	no facility/bush/field	yes	no	orthodox	3	male	not at all	not at all	not at all	richest	5	yes	no	no	no	no	yes	yes	no	no	no	no	yes	no	no	no	yes	no		yes	no	no	no	no	no	no	no	no	no	yes, smokes nothing
538	916778	22	20-24	1237	tigray	urban	secondary	public tap/standpipe	30	pit latrine without slab/open pit	no	no	orthodox	2	male	not at all	at least once a week	less than once a week	poorest	2	yes	no	no	no	no	no	no	no	no	no	no	no	no	no	no	no	no		no	no	no	no	no	no	no	no	no	no	yes, smokes nothing
538	916778	36	35-39	1237	tigray	urban	no education	tube well or borehole	30	pit latrine without slab/open pit	yes	no	muslin	2	male	not at all	at least once a week	not at all	middle	5	yes	no	no	no	no	no	no	no	no	no	no	no	no	no	no	no	no		no	no	no	no	no	no	no	no	no	no	yes, smokes nothing
538	916778	30	30-34	1237	tigray	urban	no education	piped to yard/plot	on premises	no facility/bush/field	yes	no	orthodox	1	male	not at all	at least once a week	not at all	richest	4																					no	no	no	no	no	no	no	no	yes, smokes nothing
539	487009	29	25-29	1237	addis adaba	urban	secondary	piped to yard/plot	on premises	pit latrine with slab	yes	no	orthodox	1	female	less than once a week	not at all	less than once a week	richest	1																					no	no	no	no	no	no	no	no	yes, smokes nothing
539	487009	39	35-39	1237	addis adaba	urban	secondary	piped to yard/plot	on premises	flush to pit latrine	yes	no	protestant	2	male	not at all	not at all	at least once a week	richest	3	no	yes	no	no	no	yes	yes	no	no	yes	no	no	no	yes	no	no	no		yes	no	no	no	no	no	no	no	no	no	yes, smokes nothing
539	487009	39	35-39	1237	addis adaba	urban	secondary	piped to yard/plot	on premises	flush to pit latrine	yes	no	protestant	2	male	not at all	not at all	at least once a week	richest	3	no	yes	no	no	no	yes	yes	no	no	yes	no	no	no	yes	no	no	no		yes	no	no	no	no	no	no	no	no	no	yes, smokes nothing
539	487009	40	40-44	1237	addis adaba	urban	secondary	piped to yard/plot	on premises	flush to pit latrine	yes	no	orthodox	1	male	less than once a week	at least once a week	at least once a week	richest	4																					no	no	no	no	no	no	no	no	yes, smokes nothing
540	278404	23	20-24	1237	somali	rural	primary	river/dam/lake/ponds/stream/canal/irrigation channel	300	no facility/bush/field	no	no	muslin	3	male	not at all	not at all	not at all	poorest	4	yes	no	yes	no	no	no	yes	no	no	no	no	no	no	no	no	no	no		yes	no	yes	no	no	no	no	no	no	no	yes, smokes nothing
542	2364831	41	40-44	1237	amhara	rural	no education	unprotected spring	30	pit latrine without slab/open pit	no	no	orthodox	2	male	not at all	not at all	not at all	middle	8	yes	no	no	no	no	no	no	no	no	no	no	no	no	no	no	no	no		no	no	no	no	no	no	no	no	no	no	yes, smokes nothing
543	1082861	25	25-29	1237	somali	rural	no education	unprotected well	120	no facility/bush/field	no	no	muslin	2	female	not at all	not at all	not at all	poorest	4	yes	no	no	no	no	no	no	no	no	no	no	no	no	no	no	no	no		no	no	no	no	no	no	no	no	no	no	yes, smokes nothing
543	1082861	28	25-29	1237	somali	rural	no education	protected well	60	no facility/bush/field	no	no	muslin	3	male	not at all	not at all	not at all	poorest	4	yes	no	no	no	no	yes	yes	no	no	no	no	no	no	no	no	no	no		no	no	no	no	no	no	no	no	no	no	yes, smokes nothing
543	1082861	31	30-34	1237	somali	rural	primary	protected well	20	pit latrine with slab	no	no	muslin	2	male	not at all	not at all	not at all	poorest	4																					no	no	no	no	no	no	no	no	yes, smokes nothing
543	1082861	26	25-29	1237	somali	rural	no education	protected well	30	pit latrine with slab	no	no	muslin	3	female	not at all	not at all	not at all	poorest	6	yes	no	yes	no	no	yes	yes	no	no	no	no	no	no	no	no	no	no		no	no	no	no	no	no	no	no	no	no	yes, smokes nothing
544	26157	26	25-29	1237	afar	rural	primary	unprotected well	60	no facility/bush/field	no	no	muslin	1	male	not at all	not at all	not at all	poorest	4																					no	no	no	no	no	no	no	no	yes, smokes nothing
544	26157	23	20-24	1237	afar	rural	no education	unprotected well	60	no facility/bush/field	no	no	muslin	3	female	not at all	not at all	not at all	poorest	4	no	no	no	no	no	no	no	no	no	no	no	no	no	no	no	no	no		no	no	no	no	no	no	no	no	no	no	yes, smokes nothing
544	26157	23	20-24	1237	afar	rural	no education	unprotected well	60	no facility/bush/field	no	no	muslin	3	female	not at all	not at all	not at all	poorest	4	no	no	no	no	no	no	no	no	no	no	no	no	no	no	no	no	no		no	no	no	no	no	no	no	no	no	no	yes, smokes nothing
544	26157	36	35-39	1237	afar	rural	no education	unprotected well	60	no facility/bush/field	no	no	muslin	1	male	not at all	not at all	not at all	poorest	9	yes	no	no	no	no	no	no	no	no	no	no	no	no	no	no	no	no		no	no	no	no	no	no	no	no	no	no	yes, smokes nothing
544	26157	26	25-29	1237	afar	rural	no education	unprotected well	120	no facility/bush/field	no	no	muslin	1	female	not at all	at least once a week	not at all	poorest	3																					no	no	no	no	no	no	no	no	yes, smokes nothing
545	1120657	35	35-39	1237	amhara	rural	no education	unprotected spring	120	no facility/bush/field	no	no	orthodox	2	male	not at all	not at all	not at all	poorer	5	yes	no	no	no	no	no	yes	no	no	no	yes	no	no	no	no	no	no		yes	no	no	no	no	no	no	no	no	no	yes, smokes nothing
545	1120657	24	20-24	1237	amhara	rural	no education	unprotected spring	180	no facility/bush/field	no	no	muslin	1	female	not at all	not at all	not at all	poorest	1	yes	no	no	no	no	no	no	no	no	no	no	no	no	no	no	no	no		no	no	no	no	no	no	no	no	no	no	yes, smokes nothing
545	1120657	25	25-29	1237	amhara	rural	no education	unprotected spring	180	no facility/bush/field	no	no	orthodox	1	male	not at all	not at all	not at all	poorer	1																					no	no	no	no	no	no	no	no	yes, smokes nothing
545	1120657	38	35-39	1237	amhara	rural	no education	unprotected spring	180	no facility/bush/field	no	no	orthodox	2	male	not at all	not at all	not at all	poorest	7	yes	no	no	no	no	no	yes	no	no	no	no	no	no	no	no	no	no		no	no	no	no	no	no	no	no	no	no	yes, smokes nothing
545	1120657	30	30-34	1237	amhara	rural	no education	unprotected spring	30	no facility/bush/field	no	no	orthodox	2	male	not at all	not at all	not at all	poorest	6	yes	no	no	no	no	no	no	no	no	no	no	no	no	no	no	yes	no		yes	no	no	no	no	no	no	no	no	no	yes, smokes nothing
547	170933	21	20-24	1237	afar	rural	no education	unprotected spring	120	no facility/bush/field	no	no	muslin	2	female	not at all	not at all	not at all	poorest	2	yes	no	no	no	no	no	no	no	no	no	no	no	no	no	no	no	no		no	no	no	no	no	no	no	no	no	no	yes, smokes nothing
548	203052	24	20-24	1237	benishangul	rural	secondary	tube well or borehole	30	pit latrine without slab/open pit	no	no	orthodox	1	male	not at all	at least once a week	not at all	richer	2	no	no	no	no	no	no	no	no	no	no	no	no	no	no	no	no	no		no	no	no	no	no	no	no	no	no	no	yes, smokes nothing
551	662472	20	20-24	1237	tigray	rural	no education	unprotected spring	10	no facility/bush/field	no	no	orthodox	2	male	not at all	not at all	not at all	poorest	3	yes	no	yes	no	no	no	yes	no	no	no	no	no	no	no	no	no	no		no	no	no	no	no	no	no	no	no	no	yes, smokes nothing
551	662472	20	20-24	1237	tigray	rural	no education	unprotected spring	10	no facility/bush/field	no	no	orthodox	2	male	not at all	not at all	not at all	poorest	3	yes	no	yes	no	no	no	yes	no	no	no	no	no	no	no	no	no	no		no	no	no	no	no	no	no	no	no	no	yes, smokes nothing
551	662472	45	45-49	1237	tigray	rural	no education	unprotected spring	20	no facility/bush/field	no	no	orthodox	1	male	not at all	not at all	not at all	poorest	8	yes	no	no	no	no	no	yes	no	no	no	no	no	no	no	no	no	no		no	no	no	no	no	no	no	no	no	no	yes, smokes nothing
551	662472	16	15-19	1237	tigray	rural	primary	not a dejure resident	not a dejure resident	not a dejure resident	not a dejure resident	not a dejure resident	orthodox	1	male	not at all	not at all	not at all	poorest	1	no	no	no	no	no	no	no	no	no	no	no	no	no	no	no	no	no		no	no	no	no	no	no	no	no	no	no	yes, smokes nothing
551	662472	33	30-34	1237	tigray	rural	no education	unprotected spring	30	no facility/bush/field	no	no	orthodox	2	male	not at all	not at all	not at all	poorest	7	yes	no	no	no	no	no	yes	no	no	no	no	no	no	no	no	no	no		no	no	no	no	no	no	no	no	no	no	yes, smokes nothing
551	662472	44	40-44	1237	tigray	rural	no education	unprotected spring	20	no facility/bush/field	no	no	orthodox	1	male	not at all	not at all	not at all	poorest	9																					no	no	no	no	no	no	no	no	yes, smokes nothing
551	662472	18	15-19	1237	tigray	rural	no education	unprotected spring	30	no facility/bush/field	no	no	orthodox	1	male	not at all	not at all	not at all	poorest	1	yes	no	no	no	no	yes	yes	no	no	no	no	no	no	no	no	no	no		no	no	no	no	no	no	no	no	no	no	yes, smokes nothing
551	662472	30	30-34	1237	tigray	rural	no education	unprotected spring	30	no facility/bush/field	no	no	orthodox	1	male	not at all	not at all	not at all	poorest	4																						no	no	no	no	no	no	no	yes, smokes nothing
551	662472	35	35-39	1237	tigray	rural	no education	unprotected spring	60	no facility/bush/field	no	no	orthodox	2	male	not at all	not at all	not at all	poorest	7	no	no	no	no	no	no	no	no	no	no	no	no	no	no	no	no	no		no	no	no	no	no	no	no	no	no	no	yes, smokes nothing
553	130536	30	30-34	1237	somali	urban	no education	tanker truck	0	pit latrine with slab	yes	yes	muslin	3	female	not at all	not at all	not at all	richest	4	yes	no	yes	no	no	yes	yes	no	no	yes	yes	yes	no	yes	no	no	no		yes	no	no	no	no	no	no	no	no	no	yes, smokes nothing
554	33104	23	20-24	1237	gambela	rural	primary	unprotected spring	10	pit latrine without slab/open pit	no	no	protestant	1	male	not at all	at least once a week	at least once a week	middle	2																					no	no	no	no	no	no	no	no	yes, smokes nothing
554	33104	20	20-24	1237	gambela	rural	primary	unprotected spring	10	other	no	no	protestant	1	male	not at all	not at all	not at all	poorest	1																					no	no	no	no	no	no	no	no	yes, smokes nothing
555	2643866	28	25-29	1237	oromia	rural	no education	unprotected spring	15	pit latrine without slab/open pit	no	no	muslin	1	male	not at all	not at all	not at all	poorer	5	no	no	yes	no	no	no	yes	no	no	no	yes	no	no	no	no	no	no		no	no	no	no	no	no	no	no	no	no	yes, smokes nothing
555	2643866	17	15-19	1237	oromia	rural	primary	public tap/standpipe	5	pit latrine without slab/open pit	no	no	muslin	1	male	not at all	not at all	not at all	richer	1	yes	no	yes	no	no	no	no	no	yes	no	no	no	no	no	no	no	no		no	no	yes	no	no	no	no	no	no	no	yes, smokes nothing
555	2643866	45	45-49	1237	oromia	rural	primary	public tap/standpipe	10	pit latrine without slab/open pit	no	no	muslin	1	female	not at all	not at all	not at all	middle	7	yes	no	yes	no	no	no	yes	no	yes	no	no	no	no	no	no	no	no		no	no	no	no	no	no	no	no	no	no	yes, smokes nothing
555	2643866	30	30-34	1237	oromia	rural	no education	tube well or borehole	10	pit latrine without slab/open pit	no	no	muslin	2	male	not at all	less than once a week	not at all	poorer	2	yes	no	no	no	no	no	no	no	no	no	no	no	no	no	no	no	no		yes	no	no	no	no	no	no	no	no	no	yes, smokes nothing
555	2643866	30	30-34	1237	oromia	rural	no education	tube well or borehole	10	pit latrine without slab/open pit	no	no	muslin	2	male	not at all	less than once a week	not at all	poorer	2	yes	no	no	no	no	no	no	no	no	no	no	no	no	no	no	no	no		yes	no	no	no	no	no	no	no	no	no	yes, smokes nothing
555	2643866	30	30-34	1237	oromia	rural	secondary	public tap/standpipe	5	pit latrine with slab	no	no	muslin	2	male	at least once a week	at least once a week	not at all	richest	2	yes	yes	yes	yes	yes	yes	no	yes	yes	no	no	yes	yes	no	no	yes	no		no	no	yes	no	no	no	no	no	no	no	yes, smokes nothing
556	415363	25	25-29	1237	somali	urban	no education	piped to neighbor	on premises	pit latrine with slab	no	no	muslin	1	male	not at all	not at all	not at all	middle	2																					no	no	no	no	no	no	no	no	yes, smokes nothing
558	2206645	33	30-34	1237	oromia	rural	no education	unprotected spring	30	pit latrine without slab/open pit	no	no	protestant	2	male	not at all	not at all	not at all	middle	7	yes	no	no	no	no	no	yes	yes	no	no	no	yes	no	no	no	no	no		yes	no	no	no	no	no	no	no	no	no	yes, smokes nothing
558	2206645	33	30-34	1237	oromia	rural	no education	unprotected spring	30	pit latrine without slab/open pit	no	no	protestant	2	male	not at all	not at all	not at all	middle	7	yes	no	no	no	no	no	yes	yes	no	no	no	yes	no	no	no	no	no		yes	no	no	no	no	no	no	no	no	no	yes, smokes nothing
558	2206645	30	30-34	1237	oromia	rural	no education	unprotected spring	10	pit latrine without slab/open pit	no	no	orthodox	3	male	not at all	not at all	not at all	middle	4																					no	no	no	no	no	no	no	no	yes, smokes nothing
558	2206645	30	30-34	1237	oromia	rural	no education	unprotected spring	10	pit latrine without slab/open pit	no	no	orthodox	3	male	not at all	not at all	not at all	middle	4																					no	no	no	no	no	no	no	no	yes, smokes nothing
558	2206645	32	30-34	1237	oromia	rural	no education	unprotected spring	5	pit latrine without slab/open pit	no	no	protestant	1	male	not at all	not at all	not at all	middle	3																					no	no	no	no	no	no	no	no	yes, smokes nothing
558	2206645	33	30-34	1237	oromia	rural	no education	not a dejure resident	not a dejure resident	not a dejure resident	not a dejure resident	not a dejure resident	muslin	2	male	not at all	at least once a week	not at all	middle	5	yes	no	no	no	no	no	no	no	no	no	no	no	no	no	no	no	no		yes	no	no	no	no	no	no	no	no	no	yes, smokes nothing
558	2206645	22	20-24	1237	oromia	rural	primary	tube well or borehole	15	pit latrine without slab/open pit	no	no	muslin	1	male	not at all	not at all	not at all	middle	1	yes	no	no	no	no	no	yes	no	no	no	no	no	no	no	no	no	yes		no	no	no	no	no	no	no	no	no	no	yes, smokes nothing
558	2206645	24	20-24	1237	oromia	rural	no education	tube well or borehole	10	pit latrine without slab/open pit	no	no	protestant	1	male	not at all	not at all	not at all	poorer	3																					no	no	no	no	no	no	no	no	yes, smokes nothing
558	2206645	33	30-34	1237	oromia	rural	no education	unprotected spring	15	pit latrine without slab/open pit	no	no	muslin	1	male	not at all	not at all	not at all	poorer	7																					no	no	no	no	no	no	no	no	yes, smokes nothing
559	82214	42	40-44	1237	benishangul	rural	no education	tube well or borehole	10	no facility/bush/field	no	no	orthodox	2	male	not at all	not at all	not at all	poorest	8	yes	no	no	no	no	no	no	yes	no	no	yes	no	no	no	no	yes	no		yes	no	no	no	no	no	no	no	no	no	yes, smokes nothing
560	479933	32	30-34	1237	addis adaba	urban	secondary	piped to yard/plot	on premises	pit latrine without slab/open pit	yes	yes	orthodox	2	male	at least once a week	not at all	at least once a week	richest	2	yes	no	no	yes	no	no	no	yes	no	no	yes	no	no	no	no	no	no		no	no	yes	no	no	no	no	no	no	no	yes, smokes nothing
561	220223	20	20-24	1237	somali	rural	no education	river/dam/lake/ponds/stream/canal/irrigation channel	20	no facility/bush/field	no	no	muslin	1	male	not at all	not at all	not at all	poorest	1	yes	no	yes	no	no	no	no	no	no	no	no	no	no	no	no	no	no		no	no	yes	no	no	no	no	no	no	no	yes, smokes nothing
562	4012839	30	30-34	1237	oromia	rural	no education	unprotected spring	30	no facility/bush/field	no	no	muslin	3	male	not at all	not at all	not at all	poorer	9	no	no	no	no	no	no	no	no	no	no	no	no	no	no	no	no	no		no	no	no	no	no	no	no	no	no	no	yes, smokes nothing
562	4012839	22	20-24	1237	oromia	rural	primary	protected spring	50	no facility/bush/field	no	no	muslin	1	male	not at all	not at all	not at all	richer	1																					no	no	no	no	no	no	no	no	yes, smokes nothing
562	4012839	25	25-29	1237	oromia	rural	no education	unprotected spring	30	pit latrine without slab/open pit	no	no	muslin	2	male	not at all	not at all	not at all	middle	2	yes	no	no	no	no	no	yes	no	no	no	no	no	no	no	no	yes	yes		yes	no	no	no	no	no	no	no	no	no	yes, smokes nothing
562	4012839	25	25-29	1237	oromia	rural	no education	unprotected spring	30	pit latrine without slab/open pit	no	no	muslin	2	male	not at all	not at all	not at all	middle	2	yes	no	no	no	no	no	yes	no	no	no	no	no	no	no	no	yes	yes		yes	no	no	no	no	no	no	no	no	no	yes, smokes nothing
562	4012839	20	20-24	1237	oromia	rural	primary	unprotected spring	5	no facility/bush/field	no	no	muslin	3	male	not at all	not at all	not at all	poorer	3	no	no	no	no	no	no	yes	no	no	no	no	no	no	no	no	no	yes		yes	no	no	no	no	no	no	no	no	no	yes, smokes nothing
562	4012839	15	15-19	1237	oromia	rural	primary	piped to yard/plot	on premises	pit latrine without slab/open pit	yes	no	muslin	1	male	not at all	not at all	not at all	richer	1	yes	no	no	no	no	no	no	no	no	no	no	no	no	no	no	no	no		no	no	no	no	no	no	no	no	no	no	yes, smokes nothing
564	176585	21	20-24	1237	afar	rural	no education	river/dam/lake/ponds/stream/canal/irrigation channel	60	no facility/bush/field	no	no	muslin	3	male	not at all	not at all	not at all	poorest	3	yes	no	no	yes	no	yes	yes	no	no	no	no	no	no	no	no	no	no		yes	no	no	no	no	no	no	no	no	no	yes, smokes nothing
564	176585	26	25-29	1237	afar	rural	primary	river/dam/lake/ponds/stream/canal/irrigation channel	20	no facility/bush/field	no	no	muslin	2	male	not at all	less than once a week	not at all	poorest	4	yes	no	yes	no	no	no	no	no	no	no	no	no	no	no	no	no	no		yes	no	yes	no	no	no	no	no	no	no	yes, smokes nothing
564	176585	29	25-29	1237	afar	rural	no education	rainwater	45	no facility/bush/field	no	no	muslin	2	male	not at all	not at all	not at all	poorest	5	yes	no	yes	no	no	no	yes	no	no	no	no	no	no	no	no	no	no		yes	no	no	no	no	no	no	no	no	no	yes, smokes nothing
564	176585	29	25-29	1237	afar	rural	no education	river/dam/lake/ponds/stream/canal/irrigation channel	60	no facility/bush/field	no	no	muslin	1	male	not at all	not at all	not at all	poorest	5	no	no	no	no	no	no	no	no	no	no	no	no	no	no	no	no	no		no	no	no	no	no	no	no	no	no	no	yes, smokes nothing
564	176585	26	25-29	1237	afar	rural	no education	river/dam/lake/ponds/stream/canal/irrigation channel	20	pit latrine without slab/open pit	no	no	muslin	1	male	not at all	not at all	not at all	poorest	1	yes	no	yes	no	no	no	yes	no	no	no	no	no	no	no	no	no	yes		yes	no	no	no	no	no	no	no	no	no	yes, smokes nothing
565	1939098	26	25-29	1237	snnpr	rural	primary	protected spring	190	composting toilet	no	no	protestant	1	female	not at all	not at all	not at all	richer	4	yes	no	no	no	no	no	no	no	yes	no	no	no	no	no	no	no	yes		no	yes	no	no	no	no	no	no	no	no	yes, smokes nothing
565	1939098	35	35-39	1237	snnpr	rural	no education	other	40	no facility/bush/field	no	no	orthodox	2	male	not at all	not at all	not at all	poorest	4	yes	no	no	no	no	no	no	yes	no	no	no	yes	yes	no	no	yes	no		no	yes	no	no	no	no	no	no	no	no	yes, smokes nothing
565	1939098	28	25-29	1237	snnpr	rural	no education	protected well	15	pit latrine without slab/open pit	no	no	protestant	2	male	not at all	not at all	not at all	poorer	5	yes	no	no	no	no	no	no	no	no	no	no	no	no	no	no	no	no		no	no	no	no	no	no	no	no	no	no	yes, smokes nothing
565	1939098	41	40-44	1237	snnpr	rural	no education	public tap/standpipe	140	pit latrine without slab/open pit	no	no	protestant	3	female	not at all	not at all	not at all	poorest	10	yes	no	no	no	no	no	no	yes	no	no	no	yes	no	no	no	no	no		no	no	no	no	no	no	no	no	no	no	yes, smokes nothing
565	1939098	41	40-44	1237	snnpr	rural	no education	public tap/standpipe	140	pit latrine without slab/open pit	no	no	protestant	3	female	not at all	not at all	not at all	poorest	10	yes	no	no	no	no	no	no	yes	no	no	no	yes	no	no	no	no	no		no	no	no	no	no	no	no	no	no	no	yes, smokes nothing
565	1939098	25	25-29	1237	snnpr	rural	no education	not a dejure resident	not a dejure resident	not a dejure resident	not a dejure resident	not a dejure resident	protestant	1	female	not at all	not at all	not at all	richest	2	yes	no	no	no	no	no	no	no	no	no	no	no	no	no	no	no	no		no	no	no	no	no	no	no	no	no	no	yes, smokes nothing
567	101962	20	20-24	1237	gambela	urban	primary	tube well or borehole	15	pit latrine without slab/open pit	yes	no	protestant	1	male	not at all	not at all	not at all	richest	1	yes	yes	no	no	no	no	no	no	no	no	no	no	no	no	no	no	no		yes	no	no	no	no	no	no	no	no	no	yes, smokes nothing
567	101962	25	25-29	1237	gambela	urban	higher	tube well or borehole	15	no facility/bush/field	yes	no	protestant	1	male	not at all	not at all	not at all	richest	2	yes	no	yes	no	no	yes	no	no	yes	yes	no	no	no	no	yes	no	no		yes	no	yes	no	no	no	no	no	no	no	yes, smokes nothing
568	423125	30	30-34	1237	somali	rural	no education	unprotected well	120	no facility/bush/field	no	no	muslin	2	male	not at all	not at all	not at all	poorest	6	yes	no	yes	no	no	no	yes	no	no	no	no	no	no	no	no	no	no		no	no	yes	no	no	no	no	no	no	no	yes, smokes nothing
569	138820	18	15-19	1237	benishangul	rural	primary	tube well or borehole	60	pit latrine without slab/open pit	no	no	muslin	1	male	not at all	not at all	not at all	poorer	1	yes	no	no	no	no	yes	yes	no	no	no	no	no	no	no	no	no	no		no	no	no	no	no	no	no	no	no	no	yes, smokes nothing
569	138820	29	25-29	1237	benishangul	rural	no education	tube well or borehole	10	pit latrine without slab/open pit	no	no	muslin	1	female	not at all	not at all	not at all	poorest	2	yes	no	no	no	no	no	no	no	no	no	no	no	no	no	no	no	no		no	no	no	no	no	no	no	no	no	no	yes, smokes nothing
569	138820	22	20-24	1237	benishangul	rural	primary	tube well or borehole	60	pit latrine without slab/open pit	no	no	muslin	2	male	not at all	not at all	not at all	poorest	2																					no	no	no	no	no	no	no	no	yes, smokes nothing
569	138820	28	25-29	1237	benishangul	rural	no education	tube well or borehole	10	pit latrine without slab/open pit	no	no	muslin	2	male	not at all	not at all	not at all	poorer	2	no	no	no	no	no	no	no	no	no	no	no	no	no	no	no	no	no		no	no	no	no	no	no	no	no	no	no	yes, smokes nothing
570	255951	35	35-39	1237	afar	urban	no education	piped to yard/plot	on premises	pit latrine with slab	yes	no	muslin	3	female	not at all	not at all	less than once a week	richest	6	yes	no	yes	no	no	yes	yes	no	no	no	no	no	no	no	no	no	yes		no	yes	yes	no	no	no	no	no	no	no	yes, smokes nothing
571	59371	20	20-24	1237	afar	rural	no education	river/dam/lake/ponds/stream/canal/irrigation channel	480	no facility/bush/field	no	no	muslin	1	female	not at all	not at all	not at all	poorest	1																					yes	no	no	no	no	no	no	no	yes, smokes nothing
571	59371	20	20-24	1237	afar	rural	primary	unprotected well	420	no facility/bush/field	no	no	muslin	4	female	not at all	not at all	not at all	poorest	2	no	no	no	no	no	yes	yes	no	no	no	no	no	no	no	no	no	yes		no	yes	no	no	no	no	no	no	no	no	yes, smokes nothing
571	59371	23	20-24	1237	afar	rural	no education	not a dejure resident	not a dejure resident	not a dejure resident	not a dejure resident	not a dejure resident	muslin	3	female	not at all	not at all	not at all	poorest	3																					no	no	no	no	no	no	no	no	yes, smokes nothing
571	59371	16	15-19	1237	afar	rural	no education	protected well	420	no facility/bush/field	no	no	muslin	2	female	not at all	not at all	not at all	poorest	2	no	no	no	no	no	no	no	no	no	no	no	no	no	no	no	no	no		no	no	no	no	no	no	no	no	no	no	yes, smokes nothing
571	59371	28	25-29	1237	afar	rural	no education	unprotected spring	360	no facility/bush/field	no	no	catholic	2	male	not at all	not at all	not at all	poorest	5	yes	no	no	no	no	no	yes	no	no	no	no	no	no	no	no	no	no		no	no	no	no	no	no	no	no	no	no	yes, smokes nothing
571	59371	20	20-24	1237	afar	rural	no education	river/dam/lake/ponds/stream/canal/irrigation channel	380	no facility/bush/field	no	no	muslin	1	male	not at all	not at all	not at all	poorest	1	yes	no	no	no	no	no	no	no	no	no	no	no	no	no	no	no	no		no	no	yes	no	no	no	no	no	no	no	yes, smokes nothing
572	1070663	25	25-29	1237	amhara	rural	no education	public tap/standpipe	40	no facility/bush/field	no	no	orthodox	1	male	not at all	at least once a week	not at all	richer	3	yes	no	no	no	no	no	no	no	no	no	no	no	no	no	no	no	no		no	no	no	no	no	no	no	no	no	no	yes, smokes nothing
572	1070663	29	25-29	1237	amhara	rural	no education	not a dejure resident	not a dejure resident	not a dejure resident	not a dejure resident	not a dejure resident	orthodox	0	male	not at all	not at all	not at all	poorer	4	yes	no	no	no	no	no	no	no	no	no	no	no	no	no	no	no	no		yes	no	no	no	no	no	no	no	no	no	yes, smokes nothing
573	216112	31	30-34	1237	somali	rural	no education	unprotected well	60	no facility/bush/field	no	no	muslin	1	male	not at all	not at all	not at all	poorest	6																					no	no	no	no	no	no	no	no	yes, smokes nothing
573	216112	47	45-49	1237	somali	rural	no education	unprotected well	35	no facility/bush/field	no	no	muslin	1	female	not at all	not at all	not at all	poorest	10																					yes	no	no	no	no	no	no	no	yes, smokes nothing
573	216112	25	25-29	1237	somali	rural	no education	protected well	60	ventilated improved pit latrine (vip)	no	no	muslin	3	female	not at all	less than once a week	not at all	middle	3	no	no	no	no	no	no	no	no	no	no	no	no	no	no	no	no	no		no	no	no	no	no	no	no	no	no	no	yes, smokes nothing
573	216112	25	25-29	1237	somali	rural	no education	unprotected well	10	pit latrine with slab	no	no	muslin	2	male	not at all	not at all	not at all	poorest	2	yes	no	yes	no	no	yes	yes	yes	no	no	no	no	no	no	no	no	no		yes	no	yes	no	no	no	no	no	no	no	yes, smokes nothing
574	2861920	33	30-34	1237	oromia	rural	no education	public tap/standpipe	15	pit latrine without slab/open pit	no	no	protestant	2	male	not at all	at least once a week	less than once a week	middle	5	yes	no	no	no	no	no	yes	yes	no	no	no	no	no	no	no	no	no		no	no	no	no	no	no	no	no	no	no	yes, smokes nothing
575	803805	25	25-29	1237	tigray	rural	primary	unprotected spring	30	no facility/bush/field	no	no	orthodox	1	female	not at all	not at all	not at all	poorest	1	yes	no	no	no	yes	yes	no	no	no	no	no	no	no	no	no	no	no		yes	no	yes	no	no	no	no	no	no	no	yes, smokes nothing
575	803805	33	30-34	1237	tigray	rural	no education	tube well or borehole	30	no facility/bush/field	no	no	orthodox	2	male	not at all	not at all	not at all	richer	5	no	no	no	no	yes	no	yes	no	no	no	no	no	no	no	no	no	no		yes	no	no	no	no	no	no	no	no	no	yes, smokes nothing
575	803805	35	35-39	1237	tigray	rural	no education	tube well or borehole	160	pit latrine with slab	no	no	orthodox	1	male	not at all	not at all	not at all	poorer	6																					no	no	no	no	no	no	no	no	yes, smokes nothing
576	3432214	24	20-24	1237	snnpr	rural	primary	protected spring	30	no facility/bush/field	no	no	protestant	2	male	not at all	not at all	at least once a week	poorest	3	yes	no	yes	no	no	no	yes	yes	no	no	no	no	no	no	no	no	no		no	yes	yes	no	no	no	no	no	no	no	yes, smokes nothing
577	2024282	30	30-34	1237	snnpr	rural	no education	river/dam/lake/ponds/stream/canal/irrigation channel	300	pit latrine without slab/open pit	no	no	protestant	2	male	not at all	not at all	not at all	poorer	5	yes	no	no	no	no	no	no	no	yes	no	no	no	yes	no	no	no	no		no	no	yes	no	no	no	no	no	no	no	yes, smokes nothing
577	2024282	34	30-34	1237	snnpr	rural	no education	river/dam/lake/ponds/stream/canal/irrigation channel	600	no facility/bush/field	no	no	protestant	2	male	not at all	not at all	not at all	poorer	5	yes	no	no	no	no	no	no	yes	no	no	no	no	yes	no	no	no	yes		yes	no	yes	no	no	no	no	no	no	no	yes, smokes nothing
577	2024282	34	30-34	1237	snnpr	rural	no education	river/dam/lake/ponds/stream/canal/irrigation channel	600	no facility/bush/field	no	no	protestant	2	male	not at all	not at all	not at all	poorer	5	yes	no	no	no	no	no	no	yes	no	no	no	no	yes	no	no	no	yes		yes	no	yes	no	no	no	no	no	no	no	yes, smokes nothing
577	2024282	40	40-44	1237	snnpr	rural	no education	river/dam/lake/ponds/stream/canal/irrigation channel	60	no facility/bush/field	no	no	protestant	2	male	not at all	not at all	not at all	poorest	9																					no	no	no	no	no	no	no	no	yes, smokes nothing
578	2443619	36	35-39	1237	oromia	rural	primary	piped to neighbor	on premises	pit latrine with slab	no	no	muslin	2	female	less than once a week	less than once a week	less than once a week	richest	8																						no	no	no	no	no	no	no	yes, smokes nothing
578	2443619	27	25-29	1237	oromia	rural	no education	piped to yard/plot	on premises	pit latrine with slab	yes	no	muslin	2	male	not at all	not at all	not at all	richest	3	yes	no	no	no	no	no	no	no	no	no	no	no	no	no	no	no	no		no	no	no	no	no	no	no	no	no	no	yes, smokes nothing
578	2443619	22	20-24	1237	oromia	rural	primary	piped to neighbor	on premises	pit latrine with slab	no	no	muslin	2	male	not at all	less than once a week	not at all	richer	2	yes	no	no	no	no	no	yes	yes	no	no	no	yes	yes	no	no	yes	no		no	no	no	no	no	no	no	no	no	no	yes, smokes nothing
578	2443619	25	25-29	1237	oromia	rural	primary	public tap/standpipe	3	pit latrine without slab/open pit	yes	no	muslin	3	male	less than once a week	less than once a week	less than once a week	richest	4	yes	no	no	no	no	no	yes	no	no	no	no	no	no	no	no	no	no		no	no	no	no	no	no	no	no	no	no	yes, smokes nothing
578	2443619	22	20-24	1237	oromia	rural	primary	piped to neighbor	on premises	pit latrine without slab/open pit	no	no	protestant	2	male	not at all	not at all	less than once a week	richest	2																					no	no	no	no	no	no	no	no	yes, smokes nothing
579	442179	24	20-24	1237	tigray	rural	primary	tube well or borehole	15	no facility/bush/field	no	no	orthodox	2	female	not at all	not at all	not at all	poorer	1																					no	no	no	no	no	no	no	no	yes, smokes nothing
579	442179	36	35-39	1237	tigray	rural	secondary	tube well or borehole	20	no facility/bush/field	no	no	orthodox	2	female	not at all	not at all	less than once a week	richer	3	yes	no	no	yes	yes	no	yes	no	no	no	no	no	no	no	no	yes	no		yes	no	no	no	no	no	no	no	no	no	yes, smokes nothing
579	442179	36	35-39	1237	tigray	rural	secondary	tube well or borehole	20	no facility/bush/field	no	no	orthodox	2	female	not at all	not at all	less than once a week	richer	3	yes	no	no	yes	yes	no	yes	no	no	no	no	no	no	no	no	yes	no		yes	no	no	no	no	no	no	no	no	no	yes, smokes nothing
579	442179	24	20-24	1237	tigray	rural	no education	tube well or borehole	15	no facility/bush/field	no	no	orthodox	1	male	not at all	not at all	less than once a week	poorest	2																					no	no	no	no	no	no	no	no	yes, smokes nothing
579	442179	32	30-34	1237	tigray	rural	no education	tube well or borehole	10	composting toilet	no	no	orthodox	2	male	not at all	less than once a week	not at all	poorest	6	yes	no	no	no	no	yes	yes	no	no	no	no	no	no	no	no	no	no		yes	no	no	no	no	no	no	no	no	no	yes, smokes nothing
580	41585	20	20-24	1237	harari	rural	no education	public tap/standpipe	30	pit latrine without slab/open pit	no	no	muslin	1	male	not at all	not at all	not at all	poorer	1	yes	no	yes	no	no	no	yes	no	yes	no	yes	no	no	no	no	no	no		no	no	yes	no	no	no	no	no	no	no	yes, smokes nothing
581	245119	18	15-19	1237	benishangul	rural	primary	tube well or borehole	10	no facility/bush/field	no	no	muslin	1	male	not at all	not at all	not at all	poorest	1																					no	no	no	no	no	no	no	no	yes, smokes nothing
582	548271	27	25-29	1237	addis adaba	urban	primary	piped to yard/plot	on premises	pit latrine with slab	yes	no	muslin	1	male	not at all	at least once a week	at least once a week	richest	2	no	no	no	no	no	no	no	no	no	no	no	no	no	no	no	no	no		no	no	no	no	no	no	no	no	no	no	yes, smokes nothing
583	551954	42	40-44	1237	tigray	rural	no education	protected spring	30	pit latrine with slab	no	no	orthodox	2	male	not at all	at least once a week	less than once a week	poorer	9																					yes	no	no	no	no	no	no	no	yes, smokes nothing
583	551954	22	20-24	1237	tigray	rural	primary	tube well or borehole	25	no facility/bush/field	no	no	orthodox	1	male	not at all	less than once a week	not at all	poorest	1																					yes	no	no	no	no	no	no	no	yes, smokes nothing
583	551954	22	20-24	1237	tigray	rural	primary	tube well or borehole	35	no facility/bush/field	no	no	orthodox	2	male	not at all	not at all	not at all	middle	1	yes	no	yes	no	no	yes	yes	no	no	no	no	no	no	no	no	yes	no		no	no	no	no	no	no	no	no	no	no	yes, smokes nothing
583	551954	20	20-24	1237	tigray	rural	primary	tube well or borehole	30	no facility/bush/field	no	no	orthodox	1	male	less than once a week	at least once a week	less than once a week	poorest	1																					yes	no	no	no	no	no	no	no	yes, smokes nothing
583	551954	30	30-34	1237	tigray	rural	no education	protected well	20	no facility/bush/field	no	no	orthodox	2	male	not at all	not at all	not at all	poorest	5	yes	no	no	no	no	no	no	no	no	no	no	no	no	no	no	no	no		no	no	no	no	no	no	no	no	no	no	yes, smokes nothing
583	551954	30	30-34	1237	tigray	rural	no education	protected well	20	no facility/bush/field	no	no	orthodox	2	male	not at all	not at all	not at all	poorest	5	yes	no	no	no	no	no	no	no	no	no	no	no	no	no	no	no	no		no	no	no	no	no	no	no	no	no	no	yes, smokes nothing
583	551954	26	25-29	1237	tigray	rural	primary	unprotected spring	45	no facility/bush/field	no	no	orthodox	1	male	not at all	not at all	not at all	poorest	3	yes	no	no	no	no	no	yes	no	yes	no	no	no	no	no	no	yes	no		no	no	no	no	no	no	no	no	no	no	yes, smokes nothing
584	598566	25	25-29	1237	tigray	rural	no education	tube well or borehole	0	no facility/bush/field	no	no	orthodox	2	male	not at all	not at all	not at all	poorer	2	yes	no	no	no	no	no	yes	no	no	no	no	no	no	no	no	no	no		no	no	no	no	no	no	no	no	no	no	yes, smokes nothing
584	598566	45	45-49	1237	tigray	rural	no education	tube well or borehole	20	no facility/bush/field	no	no	orthodox	1	male	not at all	not at all	not at all	poorer	8																					no	no	no	no	no	no	no	no	yes, smokes nothing
584	598566	35	35-39	1237	tigray	rural	primary	protected spring	0	no facility/bush/field	no	no	orthodox	1	male	not at all	not at all	not at all	poorest	6	yes	no	no	no	no	no	yes	no	no	no	no	no	no	no	no	no	no		no	no	no	no	no	no	no	no	no	no	yes, smokes nothing
584	598566	37	35-39	1237	tigray	rural	no education	unprotected spring	60	no facility/bush/field	no	no	orthodox	3	male	not at all	not at all	not at all	poorer	8	yes	no	no	no	no	no	yes	no	no	no	no	no	no	no	no	no	no		yes	no	no	no	no	no	no	no	no	no	yes, smokes nothing
584	598566	37	35-39	1237	tigray	rural	no education	unprotected spring	60	no facility/bush/field	no	no	orthodox	3	male	not at all	not at all	not at all	poorer	8	yes	no	no	no	no	no	yes	no	no	no	no	no	no	no	no	no	no		yes	no	no	no	no	no	no	no	no	no	yes, smokes nothing
586	1402458	34	30-34	1237	oromia	rural	no education	public tap/standpipe	20	pit latrine without slab/open pit	no	no	orthodox	3	male	not at all	not at all	not at all	middle	10	no	no	yes	no	no	no	no	no	no	no	no	no	no	no	no	no	no		no	no	yes	no	no	no	no	no	no	no	yes, smokes nothing
586	1402458	40	40-44	1237	oromia	rural	no education	public tap/standpipe	30	pit latrine without slab/open pit	no	no	protestant	2	male	not at all	not at all	not at all	middle	10	yes	no	no	no	no	no	yes	no	no	no	no	no	no	no	no	yes	yes		yes	no	no	no	no	no	no	no	no	no	yes, smokes nothing
586	1402458	30	30-34	1237	oromia	rural	no education	unprotected spring	10	no facility/bush/field	no	no	muslin	2	male	not at all	at least once a week	not at all	poorest	6	no	no	no	no	no	no	no	yes	no	no	no	no	no	no	no	no	no		no	no	no	no	no	no	no	no	no	no	yes, smokes nothing
586	1402458	30	30-34	1237	oromia	rural	no education	unprotected spring	10	no facility/bush/field	no	no	muslin	2	male	not at all	at least once a week	not at all	poorest	6	no	no	no	no	no	no	no	yes	no	no	no	no	no	no	no	no	no		no	no	no	no	no	no	no	no	no	no	yes, smokes nothing
586	1402458	22	20-24	1237	oromia	rural	no education	unprotected spring	15	pit latrine without slab/open pit	no	no	muslin	3	male	not at all	not at all	not at all	richer	3	no	no	no	no	no	no	no	no	no	no	no	no	no	no	no	no	no		no	no	no	no	no	no	no	no	no	no	yes, smokes nothing
586	1402458	31	30-34	1237	oromia	rural	no education	public tap/standpipe	30	pit latrine without slab/open pit	no	no	muslin	3	male	not at all	at least once a week	not at all	middle	7	yes	no	no	no	no	no	yes	no	yes	yes	no	no	yes	no	yes	yes	yes		yes	no	no	no	no	no	no	no	no	no	yes, smokes nothing
586	1402458	25	25-29	1237	oromia	rural	no education	public tap/standpipe	10	pit latrine without slab/open pit	no	no	muslin	3	male	not at all	not at all	not at all	richer	6	yes	no	yes	no	no	no	yes	yes	no	no	no	no	no	no	no	no	yes		yes	no	yes	no	no	no	no	no	no	no	yes, smokes nothing
586	1402458	28	25-29	1237	oromia	rural	no education	tube well or borehole	on premises	pit latrine without slab/open pit	no	no	muslin	3	male	not at all	not at all	not at all	richer	6																					no	no	no	no	no	no	no	no	yes, smokes nothing
586	1402458	28	25-29	1237	oromia	rural	no education	tube well or borehole	on premises	pit latrine without slab/open pit	no	no	muslin	3	male	not at all	not at all	not at all	richer	6																					no	no	no	no	no	no	no	no	yes, smokes nothing
586	1402458	21	20-24	1237	oromia	rural	no education	unprotected spring	30	pit latrine without slab/open pit	no	no	muslin	2	male	not at all	not at all	not at all	poorer	2	no	no	no	no	no	no	no	no	no	no	no	no	no	no	no	no	no		no	no	no	no	no	no	no	no	no	no	yes, smokes nothing
586	1402458	25	25-29	1237	oromia	rural	no education	unprotected spring	15	pit latrine without slab/open pit	no	no	orthodox	3	male	not at all	less than once a week	not at all	middle	3	no	no	yes	no	no	no	no	no	no	no	no	no	no	no	no	no	no		no	no	no	no	no	no	no	no	no	no	yes, smokes nothing
586	1402458	39	35-39	1237	oromia	rural	no education	public tap/standpipe	30	pit latrine without slab/open pit	no	no	muslin	2	male	not at all	not at all	not at all	poorest	7	no	no	no	no	no	no	no	no	no	no	no	no	no	no	no	no	no		no	no	no	no	no	no	no	no	no	no	yes, smokes nothing
586	1402458	24	20-24	1237	oromia	rural	no education	public tap/standpipe	10	pit latrine without slab/open pit	no	no	muslin	1	male	not at all	not at all	not at all	poorer	4																					no	no	no	no	no	no	no	no	yes, smokes nothing
586	1402458	41	40-44	1237	oromia	rural	primary	piped to yard/plot	on premises	pit latrine without slab/open pit	no	no	protestant	1	male	at least once a week	at least once a week	not at all	richest	8																					no	no	no	no	no	no	no	no	yes, smokes nothing
586	1402458	22	20-24	1237	oromia	rural	primary	river/dam/lake/ponds/stream/canal/irrigation channel	5	pit latrine without slab/open pit	no	no	muslin	3	male	not at all	not at all	not at all	poorer	3	no	no	yes	no	no	no	yes	no	no	no	no	no	no	no	no	no	no		no	no	no	no	no	no	no	no	no	no	yes, smokes nothing
586	1402458	22	20-24	1237	oromia	rural	primary	river/dam/lake/ponds/stream/canal/irrigation channel	5	pit latrine without slab/open pit	no	no	muslin	3	male	not at all	not at all	not at all	poorer	3	no	no	yes	no	no	no	yes	no	no	no	no	no	no	no	no	no	no		no	no	no	no	no	no	no	no	no	no	yes, smokes nothing
589	1931267	20	20-24	1237	oromia	rural	primary	public tap/standpipe	15	no facility/bush/field	no	no	muslin	1	male	not at all	not at all	not at all	poorer	1	no	yes	no	no	no	no	yes	no	no	no	no	no	no	no	no	no	no		yes	no	no	no	no	no	no	no	no	no	yes, smokes nothing
589	1931267	38	35-39	1237	oromia	rural	no education	public tap/standpipe	15	no facility/bush/field	no	no	muslin	2	male	not at all	not at all	not at all	poorer	11																					no	no	no	no	no	no	no	no	yes, smokes nothing
590	654332	30	30-34	1237	tigray	rural	primary	tube well or borehole	15	pit latrine without slab/open pit	no	no	orthodox	2	male	not at all	less than once a week	less than once a week	poorer	5	yes	no	no	no	yes	no	no	no	yes	no	no	no	no	no	no	no	no		no	no	yes	no	no	no	no	no	no	no	yes, smokes nothing
590	654332	38	35-39	1237	tigray	rural	no education	tube well or borehole	30	composting toilet	no	no	orthodox	1	male	not at all	not at all	not at all	richer	2	yes	no	no	no	no	yes	yes	no	no	no	no	no	no	no	no	no	no		no	no	no	no	no	no	no	no	no	no	yes, smokes nothing
590	654332	43	40-44	1237	tigray	rural	no education	tube well or borehole	30	no facility/bush/field	no	no	orthodox	1	male	not at all	less than once a week	not at all	poorest	8																					no	no	no	no	no	no	no	no	yes, smokes nothing
591	2174342	31	30-34	1237	amhara	rural	no education	unprotected spring	30	pit latrine without slab/open pit	no	no	orthodox	2	male	not at all	not at all	not at all	poorer	4	yes	yes	no	no	yes	no	yes	yes	no	no	no	yes	no	no	no	no	no		no	no	no	no	no	no	no	no	no	no	yes, smokes nothing
591	2174342	24	20-24	1237	amhara	rural	secondary	unprotected spring	5	pit latrine without slab/open pit	no	no	orthodox	1	male	not at all	less than once a week	not at all	middle	2	yes	no	no	yes	no	no	no	no	no	no	no	no	no	no	no	no	no		yes	no	no	no	no	no	no	no	no	no	yes, smokes nothing
591	2174342	31	30-34	1237	amhara	rural	no education	unprotected spring	15	pit latrine without slab/open pit	yes	no	orthodox	1	male	not at all	not at all	not at all	poorer	4																					no	no	no	no	no	no	no	no	yes, smokes nothing
591	2174342	33	30-34	1237	amhara	rural	no education	unprotected spring	180	pit latrine without slab/open pit	no	no	orthodox	1	male	not at all	not at all	not at all	poorer	6	yes	no	no	no	no	no	yes	no	no	no	no	no	no	no	no	no	no		no	no	no	no	no	no	no	no	no	no	yes, smokes nothing
592	26264	31	30-34	1237	gambela	rural	higher	tube well or borehole	10	other	no	no	protestant	2	male	not at all	not at all	not at all	richer	4																					no	no	no	no	no	no	no	no	yes, smokes nothing
593	46600	20	20-24	1237	gambela	urban	secondary	public tap/standpipe	10	no facility/bush/field	no	no	protestant	1	male	not at all	not at all	not at all	poorer	1	yes	no	no	no	no	no	no	no	no	no	no	no	no	no	no	no	no		yes	no	no	no	no	no	no	no	no	no	yes, smokes nothing
596	164504	25	25-29	1237	afar	rural	no education	river/dam/lake/ponds/stream/canal/irrigation channel	60	no facility/bush/field	no	no	muslin	2	male	not at all	not at all	not at all	poorer	4																					yes	no	no	no	no	no	no	no	yes, smokes nothing
596	164504	42	40-44	1237	afar	rural	no education	river/dam/lake/ponds/stream/canal/irrigation channel	60	no facility/bush/field	no	no	muslin	6	male	not at all	not at all	not at all	poorest	12	yes	no	yes	no	no	no	no	no	no	no	no	no	no	no	no	no	yes		no	no	yes	no	no	no	no	no	no	no	yes, smokes nothing
596	164504	42	40-44	1237	afar	rural	no education	river/dam/lake/ponds/stream/canal/irrigation channel	60	no facility/bush/field	no	no	muslin	6	male	not at all	not at all	not at all	poorest	12	yes	no	yes	no	no	no	no	no	no	no	no	no	no	no	no	no	yes		no	no	yes	no	no	no	no	no	no	no	yes, smokes nothing
597	825455	33	30-34	1237	tigray	urban	higher	piped to yard/plot	on premises	pit latrine without slab/open pit	yes	no	orthodox	1	male	not at all	at least once a week	at least once a week	richest	4	yes	no	no	no	yes	no	no	no	no	no	no	no	yes	no	no	no	no		yes	no	no	no	no	no	no	no	no	no	yes, smokes nothing
597	825455	21	20-24	1237	tigray	urban	higher	piped to yard/plot	on premises	pit latrine without slab/open pit	yes	no	orthodox	1	female	not at all	not at all	at least once a week	richest	1	yes	no	no	no	yes	no	yes	no	no	no	no	no	no	no	no	no	no		no	no	no	no	no	no	no	no	no	no	yes, smokes nothing
597	825455	33	30-34	1237	tigray	urban	primary	piped to neighbor	on premises	pit latrine with slab	yes	no	orthodox	1	female	not at all	less than once a week	less than once a week	richest	4	yes	no	no	no	no	no	yes	no	yes	no	no	yes	yes	no	no	no	no		yes	no	no	no	no	no	no	no	no	no	yes, smokes nothing
597	825455	27	25-29	1237	tigray	urban	no education	piped to neighbor	on premises	pit latrine without slab/open pit	yes	no	orthodox	2	male	not at all	not at all	not at all	richest	3	yes	no	no	no	no	no	yes	no	no	no	no	no	no	no	no	no	no		yes	no	no	no	no	no	no	no	no	no	yes, smokes nothing
597	825455	25	25-29	1237	tigray	urban	primary	piped to neighbor	on premises	flush to pit latrine	yes	yes	orthodox	1	female	not at all	not at all	not at all	richest	2	yes	yes	no	no	no	no	yes	no	no	no	no	no	no	no	no	no	no		yes	no	no	no	no	no	no	no	no	no	yes, smokes nothing
597	825455	23	20-24	1237	tigray	urban	no education	piped to yard/plot	on premises	pit latrine without slab/open pit	yes	no	orthodox	1	male	not at all	not at all	not at all	richest	2	yes	no	yes	no	no	no	yes	no	no	no	no	no	no	no	no	no	no		no	no	no	no	no	no	no	no	no	no	yes, smokes nothing
598	465551	35	35-39	1237	tigray	rural	no education	river/dam/lake/ponds/stream/canal/irrigation channel	180	pit latrine without slab/open pit	no	no	orthodox	1	male	not at all	not at all	not at all	poorer	5	no	no	no	no	no	no	no	no	no	no	no	no	no	no	no	no	no		no	no	no	no	no	no	no	no	no	no	yes, smokes nothing
599	31765	41	40-44	1237	afar	rural	no education	unprotected spring	30	no facility/bush/field	no	no	muslin	3	male	not at all	not at all	not at all	poorest	11	yes	no	yes	no	no	no	no	no	no	no	no	no	no	no	no	no	no		no	no	yes	no	no	no	no	no	no	no	yes, smokes nothing
599	31765	30	30-34	1237	afar	rural	no education	protected spring	180	no facility/bush/field	no	no	muslin	4	female	not at all	not at all	not at all	poorest	5	yes	no	yes	no	no	yes	no	no	no	no	no	no	no	no	no	no	no		no	no	yes	no	no	no	no	no	no	no	yes, smokes nothing
599	31765	30	30-34	1237	afar	rural	no education	protected spring	180	no facility/bush/field	no	no	muslin	4	female	not at all	not at all	not at all	poorest	5	yes	no	yes	no	no	yes	no	no	no	no	no	no	no	no	no	no	no		no	no	yes	no	no	no	no	no	no	no	yes, smokes nothing
600	2681207	31	30-34	1237	snnpr	urban	primary	protected spring	30	pit latrine without slab/open pit	yes	no	protestant	3	male	not at all	at least once a week	at least once a week	richest	7	yes	no	no	no	no	no	yes	yes	no	no	no	yes	no	yes	no	no	yes		no	no	no	no	no	no	no	no	no	no	yes, smokes nothing
600	2681207	31	30-34	1237	snnpr	urban	primary	protected spring	30	pit latrine without slab/open pit	yes	no	protestant	3	male	not at all	at least once a week	at least once a week	richest	7	yes	no	no	no	no	no	yes	yes	no	no	no	yes	no	yes	no	no	yes		no	no	no	no	no	no	no	no	no	no	yes, smokes nothing
600	2681207	38	35-39	1237	snnpr	urban	primary	protected spring	30	pit latrine without slab/open pit	yes	no	orthodox	1	male	not at all	not at all	at least once a week	richest	3																					no	no	no	no	no	no	no	no	yes, smokes nothing
600	2681207	30	30-34	1237	snnpr	urban	no education	protected spring	45	pit latrine without slab/open pit	yes	no	protestant	2	female	not at all	not at all	not at all	richer	4	yes	no	no	no	no	no	yes	no	no	no	no	yes	no	no	no	no	no		no	no	no	no	no	no	no	no	no	no	yes, smokes nothing
600	2681207	22	20-24	1237	snnpr	urban	primary	protected spring	60	pit latrine without slab/open pit	no	no	protestant	1	male	not at all	not at all	not at all	poorer	1																					no	no	no	no	no	no	no	no	yes, smokes nothing
600	2681207	27	25-29	1237	snnpr	urban	primary	protected spring	60	pit latrine without slab/open pit	yes	no	protestant	1	male	not at all	at least once a week	at least once a week	richest	5																						no	no	no	no	no	no	no	yes, smokes nothing
601	4987751	30	30-34	1237	oromia	rural	no education	river/dam/lake/ponds/stream/canal/irrigation channel	120	no facility/bush/field	no	no	traditional	2	male	not at all	not at all	not at all	poorest	6	yes	no	no	no	no	no	no	no	no	no	no	no	no	no	no	no	yes		yes	no	yes	no	no	no	no	no	no	no	yes, smokes nothing
601	4987751	46	45-49	1237	oromia	rural	no education	river/dam/lake/ponds/stream/canal/irrigation channel	30	no facility/bush/field	no	no	traditional	2	male	not at all	not at all	not at all	poorer	10																					no	no	no	no	no	no	no	no	yes, smokes nothing
601	4987751	25	25-29	1237	oromia	rural	no education	unprotected well	5	no facility/bush/field	no	no	muslin	2	female	not at all	not at all	not at all	poorest	2	yes	yes	no	no	no	yes	no	no	yes	no	no	no	no	no	no	no	yes		no	no	no	no	no	no	no	no	no	no	yes, smokes nothing
602	218504	24	20-24	1237	benishangul	rural	primary	unprotected well	on premises	pit latrine without slab/open pit	no	no	orthodox	1	male	not at all	less than once a week	not at all	poorest	1	yes	no	no	no	yes	no	no	no	no	no	no	yes	no	no	no	no	no		no	no	no	no	no	no	no	no	no	no	yes, smokes nothing
602	218504	20	20-24	1237	benishangul	rural	primary	tube well or borehole	5	flush to pit latrine	no	no	protestant	2	male	not at all	at least once a week	at least once a week	middle	2	yes	no	no	no	no	yes	no	no	no	no	no	no	no	no	no	no	no		no	no	yes	no	no	no	no	no	no	no	yes, smokes nothing
602	218504	20	20-24	1237	benishangul	rural	primary	tube well or borehole	5	flush to pit latrine	no	no	protestant	2	male	not at all	at least once a week	at least once a week	middle	2	yes	no	no	no	no	yes	no	no	no	no	no	no	no	no	no	no	no		no	no	yes	no	no	no	no	no	no	no	yes, smokes nothing
602	218504	33	30-34	1237	benishangul	rural	no education	protected well	30	pit latrine without slab/open pit	no	no	orthodox	2	male	not at all	less than once a week	not at all	poorer	7																					no	no	no	no	no	no	no	no	yes, smokes nothing
604	657474	22	20-24	1237	tigray	rural	no education	public tap/standpipe	60	no facility/bush/field	no	no	orthodox	1	male	not at all	not at all	not at all	poorest	2	yes	no	no	no	no	no	yes	yes	no	no	no	no	no	no	no	no	no		no	no	no	no	no	no	no	no	no	no	yes, smokes nothing
604	657474	40	40-44	1237	tigray	rural	no education	unprotected spring	15	no facility/bush/field	no	no	orthodox	2	male	not at all	not at all	not at all	poorest	7	yes	no	no	no	no	no	yes	no	no	no	no	no	no	no	no	yes	no		yes	no	no	no	no	no	no	no	no	no	yes, smokes nothing
604	657474	40	40-44	1237	tigray	rural	no education	unprotected spring	15	no facility/bush/field	no	no	orthodox	2	male	not at all	not at all	not at all	poorest	7	yes	no	no	no	no	no	yes	no	no	no	no	no	no	no	no	yes	no		yes	no	no	no	no	no	no	no	no	no	yes, smokes nothing
604	657474	44	40-44	1237	tigray	rural	no education	public tap/standpipe	60	pit latrine without slab/open pit	no	no	orthodox	3	male	not at all	not at all	not at all	poorer	11	yes	no	no	no	no	no	no	no	no	no	no	no	no	no	no	no	no		yes	no	no	no	no	no	no	no	no	no	yes, smokes nothing
604	657474	38	35-39	1237	tigray	rural	no education	tube well or borehole	20	no facility/bush/field	no	no	orthodox	2	male	not at all	less than once a week	not at all	poorest	8	yes	no	no	no	no	yes	yes	no	no	no	no	no	no	no	no	yes	no		yes	no	no	no	no	no	no	no	no	no	yes, smokes nothing
604	657474	38	35-39	1237	tigray	rural	no education	tube well or borehole	20	no facility/bush/field	no	no	orthodox	2	male	not at all	less than once a week	not at all	poorest	8	yes	no	no	no	no	yes	yes	no	no	no	no	no	no	no	no	yes	no		yes	no	no	no	no	no	no	no	no	no	yes, smokes nothing
604	657474	28	25-29	1237	tigray	rural	primary	tube well or borehole	30	pit latrine without slab/open pit	no	no	orthodox	1	male	not at all	less than once a week	not at all	poorest	5																					no	no	no	no	no	no	no	no	yes, smokes nothing
605	855260	25	25-29	1237	tigray	urban	primary	piped to yard/plot	on premises	flush to pit latrine	yes	yes	orthodox	1	male	not at all	not at all	at least once a week	richest	1																					no	no	no	no	no	no	no	no	yes, smokes nothing
605	855260	33	30-34	1237	tigray	urban	higher	piped to yard/plot	on premises	flush to septic tank	yes	yes	orthodox	1	male	not at all	not at all	at least once a week	richest	2																					no	no	no	no	no	no	no	no	yes, smokes nothing
605	855260	31	30-34	1237	tigray	urban	higher	piped to yard/plot	on premises	flush to pit latrine	yes	yes	orthodox	2	male	less than once a week	at least once a week	at least once a week	richest	3	yes	no	yes	no	yes	yes	yes	yes	no	no	yes	yes	yes	no	no	no	yes		yes	no	no	no	no	no	no	no	no	no	yes, smokes nothing
607	42693	18	15-19	1237	harari	rural	no education	public tap/standpipe	15	no facility/bush/field	yes	yes	muslin	2	male	not at all	not at all	not at all	richest	1	yes	no	yes	no	no	no	yes	no	no	no	no	no	no	no	no	no	no		no	no	no	no	no	no	no	no	no	no	yes, smokes nothing
608	430932	22	20-24	1237	addis adaba	urban	primary	piped to yard/plot	on premises	flush to septic tank	yes	no	muslin	2	male	not at all	less than once a week	at least once a week	richest	2	no	no	no	no	no	no	no	no	no	no	no	no	no	no	no	no	no		no	no	no	no	no	no	no	no	no	no	yes, smokes nothing
608	430932	32	30-34	1237	addis adaba	urban	secondary	piped to yard/plot	on premises	pit latrine with slab	yes	yes	muslin	3	female	not at all	at least once a week	less than once a week	richest	4	yes	no	yes	no	no	no	no	no	no	no	no	no	no	no	no	no	no		no	no	no	no	no	no	no	no	no	no	yes, smokes nothing
608	430932	27	25-29	1237	addis adaba	urban	secondary	piped to yard/plot	on premises	pit latrine with slab	yes	no	orthodox	1	female	less than once a week	less than once a week	at least once a week	richest	1	no	no	yes	no	no	yes	yes	no	no	no	no	no	no	no	no	yes	no		no	no	yes	no	no	no	no	no	no	no	yes, smokes nothing
609	3379832	28	25-29	1237	oromia	rural	primary	tube well or borehole	5	pit latrine without slab/open pit	no	no	muslin	3	male	not at all	at least once a week	less than once a week	middle	5																					no	no	no	no	no	no	no	no	yes, smokes nothing
609	3379832	28	25-29	1237	oromia	rural	primary	tube well or borehole	5	pit latrine without slab/open pit	no	no	muslin	3	male	not at all	at least once a week	less than once a week	middle	5																					no	no	no	no	no	no	no	no	yes, smokes nothing
609	3379832	28	25-29	1237	oromia	rural	primary	tube well or borehole	5	pit latrine without slab/open pit	no	no	muslin	3	male	not at all	at least once a week	less than once a week	middle	5																					no	no	no	no	no	no	no	no	yes, smokes nothing
609	3379832	30	30-34	1237	oromia	rural	no education	protected well	30	pit latrine with slab	no	no	muslin	1	male	not at all	not at all	not at all	richer	6																					no	no	no	no	no	no	no	no	yes, smokes nothing
609	3379832	35	35-39	1237	oromia	rural	no education	protected well	20	no facility/bush/field	no	no	muslin	2	female	not at all	not at all	not at all	poorest	5	yes	no	no	no	no	no	yes	no	no	no	no	no	no	no	no	no	no		no	no	no	no	no	no	no	no	no	no	yes, smokes nothing
609	3379832	36	35-39	1237	oromia	rural	primary	public tap/standpipe	40	pit latrine without slab/open pit	no	no	protestant	2	male	not at all	not at all	not at all	richer	6	yes	no	no	no	no	no	no	no	no	no	no	no	no	no	no	no	no		no	no	no	no	no	no	no	no	no	no	yes, smokes nothing
609	3379832	35	35-39	1237	oromia	rural	no education	public tap/standpipe	10	pit latrine without slab/open pit	no	no	muslin	1	male	not at all	not at all	not at all	middle	7																					no	no	no	no	no	no	no	no	yes, smokes nothing
610	2422890	26	25-29	1237	oromia	rural	no education	river/dam/lake/ponds/stream/canal/irrigation channel	20	no facility/bush/field	no	no	muslin	2	male	not at all	not at all	not at all	poorest	3																					no	no	no	no	no	no	no	no	yes, smokes nothing
610	2422890	34	30-34	1237	oromia	rural	no education	river/dam/lake/ponds/stream/canal/irrigation channel	90	no facility/bush/field	no	no	muslin	2	male	not at all	at least once a week	not at all	poorer	6																					no	no	no	no	no	no	no	no	yes, smokes nothing
610	2422890	29	25-29	1237	oromia	rural	no education	unprotected well	360	no facility/bush/field	no	no	muslin	3	male	not at all	not at all	not at all	poorest	8	yes	no	no	no	no	no	yes	no	no	no	no	no	no	no	no	no	yes		no	no	no	no	no	no	no	no	no	no	yes, smokes nothing
610	2422890	34	30-34	1237	oromia	rural	no education	river/dam/lake/ponds/stream/canal/irrigation channel	35	no facility/bush/field	no	no	muslin	2	male	not at all	not at all	not at all	poorest	5	yes	no	no	no	no	yes	yes	yes	yes	yes	yes	no	no	no	no	no	no		yes	no	no	no	no	no	no	no	no	no	yes, smokes nothing
611	3267241	24	20-24	1237	amhara	urban	no education	river/dam/lake/ponds/stream/canal/irrigation channel	60	pit latrine without slab/open pit	yes	no	muslin	1	male	not at all	at least once a week	at least once a week	richest	2	yes	no	no	no	no	no	no	no	no	no	yes	no	no	no	no	yes	no		yes	no	no	no	no	no	no	no	no	no	yes, smokes nothing
612	678409	24	20-24	1237	tigray	rural	no education	protected spring	15	no facility/bush/field	no	no	orthodox	1	male	not at all	not at all	not at all	poorest	1	yes	no	no	no	no	no	yes	no	no	no	no	yes	no	no	no	yes	no		no	no	no	no	no	no	no	no	no	no	yes, smokes nothing
612	678409	34	30-34	1237	tigray	rural	no education	unprotected well	60	pit latrine with slab	no	no	orthodox	2	female	not at all	not at all	not at all	poorest	5																					no	no	no	no	no	no	no	no	yes, smokes nothing
612	678409	21	20-24	1237	tigray	rural	primary	unprotected spring	10	no facility/bush/field	no	no	orthodox	1	female	not at all	not at all	not at all	middle	1																					no	no	no	no	no	no	no	no	yes, smokes nothing
612	678409	20	20-24	1237	tigray	rural	no education	protected spring	20	no facility/bush/field	no	no	orthodox	2	male	not at all	not at all	not at all	poorest	2	no	no	no	no	no	no	no	no	no	no	no	no	no	no	no	no	no		no	no	no	no	no	no	no	no	no	no	yes, smokes nothing
614	34093	30	30-34	1237	harari	urban	higher	piped to yard/plot	on premises	flush to septic tank	yes	yes	muslin	3	female	not at all	at least once a week	at least once a week	richest	3	yes	yes	yes	no	yes	no	no	no	no	no	no	no	yes	no	no	no	no		no	no	no	no	no	no	no	no	no	no	yes, smokes nothing
615	129646	40	40-44	1237	benishangul	rural	no education	protected well	25	no facility/bush/field	no	no	traditional	1	female	not at all	not at all	not at all	poorest	3																					no	no	no	no	no	no	no	no	yes, smokes nothing
617	1875213	25	25-29	1237	amhara	rural	no education	unprotected spring	30	pit latrine without slab/open pit	no	no	muslin	1	male	not at all	not at all	not at all	poorer	4	yes	no	no	no	no	no	yes	no	no	no	no	no	no	no	no	no	no		no	no	no	no	no	no	no	no	no	no	yes, smokes nothing
617	1875213	28	25-29	1237	amhara	rural	no education	unprotected spring	30	pit latrine without slab/open pit	no	no	muslin	2	male	not at all	less than once a week	not at all	richer	4	yes	no	no	no	no	no	yes	no	no	no	no	no	no	no	no	no	no		yes	no	no	no	no	no	no	no	no	no	yes, smokes nothing
618	12976	28	25-29	1237	gambela	rural	no education	tube well or borehole	60	no facility/bush/field	no	no	protestant	2	female	not at all	not at all	not at all	poorest	4	yes	no	no	no	no	yes	yes	no	no	no	yes	no	no	no	yes	no	yes		yes	yes	no	no	no	no	no	no	no	no	yes, smokes nothing
620	32634	20	20-24	1237	afar	rural	no education	public tap/standpipe	180	no facility/bush/field	no	no	muslin	2	male	not at all	not at all	not at all	poorest	2																					yes	no	no	no	no	no	no	no	yes, smokes nothing
620	32634	20	20-24	1237	afar	rural	no education	public tap/standpipe	20	no facility/bush/field	no	no	muslin	2	male	not at all	not at all	not at all	poorest	2	yes	no	no	no	no	no	no	no	no	no	no	no	no	no	no	no	no		no	no	no	no	no	no	no	no	no	no	yes, smokes nothing
620	32634	20	20-24	1237	afar	rural	no education	unprotected well	60	no facility/bush/field	no	no	muslin	2	female	not at all	not at all	not at all	poorest	2	yes	no	yes	no	no	yes	yes	no	no	no	no	no	no	no	no	yes	yes		no	yes	no	no	no	no	no	no	no	no	yes, smokes nothing
621	92881	28	25-29	1237	benishangul	rural	primary	river/dam/lake/ponds/stream/canal/irrigation channel	30	pit latrine without slab/open pit	no	no	protestant	2	female	not at all	less than once a week	not at all	middle	3	yes	no	no	no	no	yes	yes	no	no	no	no	no	no	no	no	no	no		yes	no	no	no	no	no	no	no	no	no	yes, smokes nothing
622	48339	35	35-39	1237	harari	rural	no education	protected well	60	no facility/bush/field	yes	no	muslin	2	male	not at all	not at all	not at all	poorer	6																					no	no	no	no	no	no	no	no	yes, smokes nothing
622	48339	20	20-24	1237	harari	rural	no education	protected well	20	pit latrine without slab/open pit	yes	no	muslin	1	male	not at all	not at all	not at all	middle	1	yes	yes	yes	no	no	no	yes	no	no	no	no	no	no	no	no	no	no		yes	no	yes	no	no	no	no	no	no	no	yes, smokes nothing
622	48339	22	20-24	1237	harari	rural	no education	protected well	5	no facility/bush/field	yes	no	muslin	1	male	not at all	not at all	not at all	poorer	1																					yes	no	no	no	no	no	no	no	yes, smokes nothing
622	48339	30	30-34	1237	harari	rural	primary	unprotected well	2	no facility/bush/field	no	no	muslin	3	male	not at all	not at all	not at all	poorest	6	no	no	no	no	no	no	no	no	no	no	no	no	no	no	no	no	no		no	no	no	no	no	no	no	no	no	no	yes, smokes nothing
622	48339	30	30-34	1237	harari	rural	primary	unprotected well	2	no facility/bush/field	no	no	muslin	3	male	not at all	not at all	not at all	poorest	6	no	no	no	no	no	no	no	no	no	no	no	no	no	no	no	no	no		no	no	no	no	no	no	no	no	no	no	yes, smokes nothing
622	48339	42	40-44	1237	harari	rural	no education	public tap/standpipe	20	no facility/bush/field	yes	no	muslin	1	male	not at all	at least once a week	not at all	poorer	5																					no	no	no	no	no	no	no	no	yes, smokes nothing
622	48339	38	35-39	1237	harari	rural	no education	public tap/standpipe	30	no facility/bush/field	yes	no	muslin	3	male	not at all	not at all	not at all	poorer	6	no	no	no	no	no	no	yes	no	no	no	no	no	no	no	no	no	yes		no	no	no	no	no	no	no	no	no	no	yes, smokes nothing
622	48339	20	20-24	1237	harari	rural	primary	river/dam/lake/ponds/stream/canal/irrigation channel	5	no facility/bush/field	yes	no	muslin	1	male	not at all	not at all	not at all	richer	1	no	no	no	no	no	no	no	no	no	no	no	no	no	no	no	no	no		no	no	no	no	no	no	no	no	no	no	yes, smokes nothing
622	48339	24	20-24	1237	harari	rural	no education	river/dam/lake/ponds/stream/canal/irrigation channel	30	no facility/bush/field	yes	no	muslin	2	male	not at all	not at all	not at all	poorest	2	yes	no	yes	no	no	no	yes	no	no	no	no	no	no	no	no	no	no		no	no	no	no	no	no	no	no	no	no	yes, smokes nothing
623	708749	29	25-29	1237	tigray	rural	no education	river/dam/lake/ponds/stream/canal/irrigation channel	30	pit latrine without slab/open pit	no	no	orthodox	1	male	not at all	not at all	not at all	middle	3																					no	no	no	no	no	no	no	no	yes, smokes nothing
623	708749	29	25-29	1237	tigray	rural	no education	tube well or borehole	40	pit latrine without slab/open pit	no	no	orthodox	1	male	not at all	not at all	not at all	middle	5	yes	yes	no	no	no	no	yes	no	no	no	no	no	no	no	no	no	no		no	no	no	no	no	no	no	no	no	no	yes, smokes nothing
624	3882808	29	25-29	1237	amhara	urban	higher	piped to yard/plot	on premises	pit latrine without slab/open pit	yes	no	orthodox	1	male	less than once a week	at least once a week	at least once a week	richest	1																					no	no	no	no	no	no	no	no	yes, smokes nothing
624	3882808	35	35-39	1237	amhara	urban	no education	public tap/standpipe	10	pit latrine with slab	yes	no	orthodox	1	male	not at all	not at all	not at all	richest	5																					no	no	no	no	no	no	no	no	yes, smokes nothing
624	3882808	27	25-29	1237	amhara	urban	no education	piped to yard/plot	on premises	pit latrine with slab	yes	no	orthodox	1	male	not at all	at least once a week	at least once a week	richest	2																					no	no	no	no	no	no	no	no	yes, smokes nothing
625	83470	30	30-34	1237	dire dawa	rural	primary	piped to yard/plot	on premises	pit latrine with slab	yes	no	muslin	2	female	not at all	not at all	at least once a week	richest	6																					no	no	no	no	no	no	no	no	yes, smokes nothing
625	83470	29	25-29	1237	dire dawa	rural	no education	not a dejure resident	not a dejure resident	not a dejure resident	not a dejure resident	not a dejure resident	muslin	2	male	not at all	not at all	not at all	richest	3	yes	no	no	no	no	yes	yes	yes	no	no	yes	no	no	no	no	no	no		no	no	no	no	no	no	no	no	no	no	yes, smokes nothing
625	83470	23	20-24	1237	dire dawa	rural	secondary	piped to yard/plot	on premises	pit latrine with slab	yes	no	muslin	2	male	not at all	not at all	not at all	richest	3	yes	yes	no	no	no	yes	yes	yes	no	no	yes	no	no	no	no	no	no		no	no	no	no	no	no	no	no	no	no	yes, smokes nothing
626	442586	27	25-29	1237	addis adaba	urban	secondary	not a dejure resident	not a dejure resident	not a dejure resident	not a dejure resident	not a dejure resident	orthodox	0	male	less than once a week	less than once a week	at least once a week	richest	2	yes	no	yes	yes	no	no	yes	yes	no	no	no	no	no	no	no	no	no		no	no	no	no	no	no	no	no	no	no	yes, smokes nothing
628	1676267	36	35-39	1237	amhara	rural	no education	unprotected spring	30	no facility/bush/field	no	no	orthodox	1	male	not at all	not at all	not at all	middle	6																					no	no	no	no	no	no	no	no	yes, smokes nothing
628	1676267	36	35-39	1237	amhara	rural	no education	tube well or borehole	20	pit latrine without slab/open pit	no	no	muslin	1	male	not at all	not at all	not at all	poorer	9	yes	no	no	no	no	no	yes	no	no	no	no	no	no	no	no	no	no		no	no	no	no	no	no	no	no	no	no	yes, smokes nothing
629	162084	40	40-44	1237	somali	rural	no education	protected well	300	no facility/bush/field	no	no	muslin	1	female	not at all	not at all	not at all	poorest	8	yes	no	yes	no	no	no	yes	no	no	no	no	no	no	no	no	no	no		no	no	no	no	no	no	no	no	no	no	yes, smokes nothing
630	324169	24	20-24	1237	somali	rural	no education	unprotected well	240	no facility/bush/field	no	no	muslin	4	male	not at all	not at all	not at all	poorest	6	yes	no	yes	no	no	no	yes	no	no	no	no	no	no	no	no	no	no		yes	no	yes	no	no	no	no	no	no	no	yes, smokes nothing
630	324169	30	30-34	1237	somali	rural	no education	protected well	30	no facility/bush/field	no	no	muslin	2	male	not at all	not at all	not at all	poorest	3	yes	no	yes	no	no	no	yes	no	no	no	no	no	no	no	no	no	no		yes	no	no	no	no	no	no	no	no	no	yes, smokes nothing
630	324169	34	30-34	1237	somali	rural	no education	unprotected well	420	no facility/bush/field	no	no	muslin	3	male	not at all	not at all	not at all	poorest	7	yes	no	yes	no	no	yes	yes	yes	no	no	no	no	no	no	no	no	no		yes	no	yes	no	no	no	no	no	no	no	yes, smokes nothing
630	324169	24	20-24	1237	somali	rural	no education	unprotected well	15	no facility/bush/field	no	no	muslin	4	male	not at all	not at all	not at all	poorest	6	yes	no	yes	no	no	no	no	no	no	no	no	no	no	no	no	no	no		no	no	yes	no	no	no	no	no	no	no	yes, smokes nothing
630	324169	24	20-24	1237	somali	rural	no education	unprotected well	15	no facility/bush/field	no	no	muslin	4	male	not at all	not at all	not at all	poorest	6	yes	no	yes	no	no	no	no	no	no	no	no	no	no	no	no	no	no		no	no	yes	no	no	no	no	no	no	no	yes, smokes nothing
630	324169	24	20-24	1237	somali	rural	no education	unprotected well	15	no facility/bush/field	no	no	muslin	4	male	not at all	not at all	not at all	poorest	6	yes	no	yes	no	no	no	no	no	no	no	no	no	no	no	no	no	no		no	no	yes	no	no	no	no	no	no	no	yes, smokes nothing
631	60894	35	35-39	1237	dire dawa	urban	primary	piped to neighbor	on premises	pit latrine with slab	yes	no	orthodox	1	female	not at all	not at all	not at all	richest	5																					no	no	no	no	no	no	no	no	yes, smokes nothing
632	186708	25	25-29	1237	afar	rural	no education	river/dam/lake/ponds/stream/canal/irrigation channel	5	no facility/bush/field	no	no	muslin	1	female	not at all	not at all	not at all	poorest	3																					yes	no	no	no	no	no	no	no	yes, smokes nothing
632	186708	35	35-39	1237	afar	rural	no education	river/dam/lake/ponds/stream/canal/irrigation channel	5	no facility/bush/field	no	no	muslin	3	male	not at all	not at all	not at all	poorest	9	yes	no	yes	no	no	no	no	no	no	no	no	no	no	no	no	no	no		no	no	no	no	no	no	no	no	no	no	yes, smokes nothing
632	186708	32	30-34	1237	afar	rural	no education	public tap/standpipe	30	no facility/bush/field	no	no	muslin	2	male	not at all	not at all	not at all	poorest	6	no	no	no	no	no	no	no	no	no	no	no	no	no	no	no	no	no		no	no	no	no	no	no	no	no	no	no	yes, smokes nothing
632	186708	43	40-44	1237	afar	rural	no education	unprotected spring	50	pit latrine without slab/open pit	no	no	muslin	2	male	not at all	not at all	not at all	poorest	8	yes	no	yes	no	no	no	yes	no	no	no	no	no	no	no	no	yes	no		no	no	no	no	no	no	no	no	no	no	yes, smokes nothing
632	186708	26	25-29	1237	afar	rural	no education	public tap/standpipe	10	pit latrine without slab/open pit	no	no	muslin	2	male	not at all	not at all	not at all	poorest	6	yes	no	no	no	no	no	yes	no	no	no	no	no	no	no	no	no	no		no	no	no	no	no	no	no	no	no	no	yes, smokes nothing
632	186708	30	30-34	1237	afar	rural	no education	unprotected spring	20	pit latrine without slab/open pit	no	no	muslin	2	male	not at all	not at all	not at all	poorest	6																					no	no	no	no	no	no	no	no	yes, smokes nothing
633	2211171	30	30-34	1237	snnpr	rural	no education	public tap/standpipe	60	no facility/bush/field	no	no	muslin	2	male	not at all	not at all	not at all	poorer	7	yes	no	no	no	no	no	no	no	no	no	no	no	no	no	no	no	yes		yes	no	no	no	no	no	no	no	no	no	yes, smokes nothing
633	2211171	35	35-39	1237	snnpr	rural	no education	public tap/standpipe	15	pit latrine without slab/open pit	no	no	muslin	2	female	not at all	not at all	not at all	poorer	6	yes	no	no	no	no	no	no	no	no	no	no	no	no	no	no	no	no		no	no	no	no	no	no	no	no	no	no	yes, smokes nothing
633	2211171	29	25-29	1237	snnpr	rural	no education	public tap/standpipe	30	pit latrine with slab	no	no	muslin	0	female	not at all	not at all	less than once a week	richer	6																					no	no	no	no	no	no	no	no	yes, smokes nothing
633	2211171	29	25-29	1237	snnpr	rural	no education	public tap/standpipe	30	pit latrine with slab	no	no	muslin	0	female	not at all	not at all	less than once a week	richer	6																					no	no	no	no	no	no	no	no	yes, smokes nothing
634	1129493	23	20-24	1237	snnpr	rural	primary	river/dam/lake/ponds/stream/canal/irrigation channel	60	no facility/bush/field	no	no	protestant	1	male	not at all	not at all	not at all	richer	1	yes	yes	no	no	no	yes	yes	yes	no	no	no	no	yes	no	no	no	no		no	no	no	no	no	no	no	no	no	no	yes, smokes nothing
636	627374	26	25-29	1237	tigray	rural	primary	tube well or borehole	60	no facility/bush/field	no	no	orthodox	3	male	not at all	not at all	not at all	poorer	4	yes	no	no	no	no	no	yes	no	no	no	no	no	no	no	no	yes	no		no	no	no	no	no	no	no	no	no	no	yes, smokes nothing
636	627374	40	40-44	1237	tigray	rural	primary	tube well or borehole	20	pit latrine without slab/open pit	no	no	orthodox	1	male	not at all	not at all	not at all	middle	8																					no	no	no	no	no	no	no	no	yes, smokes nothing
636	627374	32	30-34	1237	tigray	rural	no education	tube well or borehole	30	no facility/bush/field	no	no	orthodox	2	male	not at all	less than once a week	not at all	poorest	4																					no	no	no	no	no	no	no	no	yes, smokes nothing
637	2062891	36	35-39	1237	amhara	rural	secondary	unprotected well	30	pit latrine without slab/open pit	no	no	orthodox	2	male	not at all	at least once a week	less than once a week	richer	3																					no	no	no	no	no	no	no	no	yes, smokes nothing
637	2062891	32	30-34	1237	amhara	rural	no education	public tap/standpipe	30	no facility/bush/field	no	no	orthodox	1	male	not at all	at least once a week	less than once a week	richer	4	yes	no	no	no	yes	yes	no	no	no	no	no	no	no	no	no	no	no		yes	no	no	no	no	no	no	no	no	no	yes, smokes nothing
637	2062891	29	25-29	1237	amhara	rural	primary	protected spring	30	pit latrine without slab/open pit	no	no	orthodox	2	female	not at all	not at all	not at all	middle	2	no	no	yes	no	no	no	no	no	no	no	no	no	no	no	no	no	no		no	no	yes	no	no	no	no	no	no	no	yes, smokes nothing
638	1447023	33	30-34	1237	amhara	rural	no education	unprotected spring	15	no facility/bush/field	no	no	orthodox	2	male	not at all	not at all	not at all	poorer	3																					no	no	no	no	no	no	no	no	yes, smokes nothing
638	1447023	44	40-44	1237	amhara	rural	no education	unprotected spring	60	no facility/bush/field	no	no	orthodox	2	male	not at all	not at all	not at all	poorest	7	yes	no	no	no	no	no	yes	no	no	no	no	no	no	no	no	no	no		no	no	no	no	no	no	no	no	no	no	yes, smokes nothing
638	1447023	19	15-19	1237	amhara	rural	primary	protected well	15	no facility/bush/field	no	no	orthodox	1	male	not at all	less than once a week	not at all	poorest	1																					no	no	no	no	no	no	no	no	yes, smokes nothing
638	1447023	40	40-44	1237	amhara	rural	no education	unprotected spring	15	no facility/bush/field	no	no	orthodox	2	male	not at all	not at all	not at all	poorest	9	no	no	no	no	no	no	no	no	no	no	no	no	no	no	no	no	no		no	no	no	no	no	no	no	no	no	no	yes, smokes nothing
638	1447023	20	20-24	1237	amhara	rural	no education	unprotected spring	10	no facility/bush/field	no	no	orthodox	1	female	not at all	not at all	not at all	poorer	1	yes	no	yes	no	no	no	yes	no	no	no	no	no	no	no	no	no	no		no	no	no	no	no	no	no	no	no	no	yes, smokes nothing
639	463521	31	30-34	1237	addis adaba	urban	higher	piped to yard/plot	on premises	flush to pit latrine	yes	yes	orthodox	3	female	less than once a week	at least once a week	at least once a week	richest	4	yes	no	yes	no	no	yes	yes	no	no	no	no	no	yes	no	no	no	no		no	no	yes	no	no	no	no	no	no	no	yes, smokes nothing
639	463521	31	30-34	1237	addis adaba	urban	higher	piped to yard/plot	on premises	flush to pit latrine	yes	yes	orthodox	3	female	less than once a week	at least once a week	at least once a week	richest	4	yes	no	yes	no	no	yes	yes	no	no	no	no	no	yes	no	no	no	no		no	no	yes	no	no	no	no	no	no	no	yes, smokes nothing
639	463521	29	25-29	1237	addis adaba	urban	primary	piped to yard/plot	on premises	pit latrine without slab/open pit	yes	yes	orthodox	1	female	not at all	not at all	at least once a week	richest	2																					no	no	no	no	no	no	no	no	yes, smokes nothing
642	112815	23	20-24	1237	dire dawa	rural	primary	unprotected well	5	pit latrine without slab/open pit	no	no	muslin	1	male	not at all	not at all	not at all	poorest	1																					no	no	no	no	no	no	no	no	yes, smokes nothing
642	112815	24	20-24	1237	dire dawa	rural	primary	piped to neighbor	on premises	pit latrine without slab/open pit	no	no	muslin	1	female	not at all	not at all	not at all	middle	2	yes	no	no	no	no	no	no	no	no	no	no	no	no	no	no	no	no		no	no	no	no	no	no	no	no	no	no	yes, smokes nothing
642	112815	35	35-39	1237	dire dawa	rural	no education	protected spring	120	no facility/bush/field	no	no	muslin	2	male	not at all	not at all	not at all	poorest	5	yes	no	no	no	no	no	yes	no	no	no	no	no	no	no	no	yes	no		no	no	no	no	no	no	no	no	no	no	yes, smokes nothing
642	112815	23	20-24	1237	dire dawa	rural	no education	public tap/standpipe	40	no facility/bush/field	no	no	muslin	2	male	not at all	not at all	not at all	poorest	2	yes	no	yes	no	yes	no	yes	yes	no	no	no	no	no	no	no	no	no		no	no	no	no	no	no	no	no	no	no	yes, smokes nothing
642	112815	23	20-24	1237	dire dawa	rural	no education	public tap/standpipe	40	no facility/bush/field	no	no	muslin	2	male	not at all	not at all	not at all	poorest	2	yes	no	yes	no	yes	no	yes	yes	no	no	no	no	no	no	no	no	no		no	no	no	no	no	no	no	no	no	no	yes, smokes nothing
644	65883	28	25-29	1237	dire dawa	urban	no education	piped to neighbor	on premises	pit latrine with slab	no	no	muslin	2	female	not at all	not at all	not at all	richest	2	yes	no	no	no	yes	no	yes	no	no	no	yes	yes	no	no	no	yes	no		no	no	no	no	no	no	no	no	no	no	yes, smokes nothing
644	65883	28	25-29	1237	dire dawa	urban	no education	piped to neighbor	on premises	pit latrine with slab	no	no	muslin	2	female	not at all	not at all	not at all	richest	2	yes	no	no	no	yes	no	yes	no	no	no	yes	yes	no	no	no	yes	no		no	no	no	no	no	no	no	no	no	no	yes, smokes nothing
644	65883	30	30-34	1237	dire dawa	urban	primary	piped to neighbor	on premises	pit latrine with slab	yes	no	muslin	1	male	not at all	not at all	not at all	richest	5																					no	no	no	no	no	no	no	no	yes, smokes nothing
645	685395	29	25-29	1237	addis adaba	urban	no education	piped to yard/plot	on premises	pit latrine with slab	yes	no	orthodox	1	male	not at all	not at all	at least once a week	richest	1																					no	no	no	no	no	no	no	no	yes, smokes nothing
645	685395	33	30-34	1237	addis adaba	urban	no education	piped to yard/plot	on premises	pit latrine with slab	yes	no	orthodox	1	male	not at all	not at all	at least once a week	richest	2	yes	no	no	no	no	no	yes	no	no	no	no	no	no	no	no	no	no		no	no	no	no	no	no	no	no	no	no	yes, smokes nothing
[truncated: 165 more columns]
